# Supplementary material for: Transgressive and parental dominant gene expression and cytosine methylation during seed development in Brassica napus hybrids
Source: Theor Appl Genet. 2023 Apr 18;136(5):113. doi: 10.1007/s00122-023-04345-7 (PMC10113308; doi:10.1007/s00122-023-04345-7)
Supplement: Supplementary file 2 — Supplementary file2 (XLSX 14406 kb) [file 122_2023_4345_MOESM2_ESM.xlsx]

## Sheet: Metadata
Supplementary Tables
Transgressive and parental dominant gene expression and cytosine methylation during seed development in Brassica napus hybrids
Mauricio Orantes-Bonilla1†, Hao Wang2†, HueyTyng Lee1, Agnieszka A. Golicz1, Dandan Hu2, Wenwen Li2, Jun Zou2 & Rod J. Snowdon1*
1 Department of Plant Breeding, IFZ Research Centre for Biosystems, Land Use and Nutrition, Justus Liebig University, Giessen, Germany
2 National Key Laboratory of Crop Genetic Improvement, College of Plant Science & Technology, Huazhong Agricultural University, Wuhan, People's Republic of China
* Correspondence:
Corresponding author: Rod.Snowdon@agrar.uni-giessen.de
† These authors have contributed equally to this work

## Sheet: Table S1
Table S1 mRNA library quality and alignment rate per genotype, biological replicate and sampling stage indicated as BBCH16 for seedling stage and as OS15 and OS30 for 15 and 30 days after ovule pollination respectively.
Stage	Genotype	Biological replicate	Libraries	M Seqs	Average sequence length (bp)	Gigabasepairs /library pair	Overall alignment rate (%)
BBCH16	Express 617	1	20N1068_Rep1_L_clean_R1	26	150	7.8	98.43
			20N1068_Rep1_L_clean_R2	26	150
		2	20N1076_Rep2_L_clean_R1	20.1	150	6.03	98.8
			20N1076_Rep2_L_clean_R2	20.1	150
		3	20N1087_Rep3_L_clean_R1	22.5	150	6.75	98.32
			20N1087_Rep3_L_clean_R2	22.5	150
	G3D001	1	20N1067_Rep1_L_clean_R1	22	150	6.6	97.92
			20N1067_Rep1_L_clean_R2	22	150
		2	20N1071_Rep2_L_clean_R1	23.6	150	7.08	98.06
			20N1071_Rep2_L_clean_R2	23.6	150
		3	20N1090_Rep3_L_clean_R1	21.8	150	6.54	97.74
			20N1090_Rep3_L_clean_R2	21.8	150
	F1	1	20N1070_Rep1_L_clean_R1	22	150	6.6	98.42
			20N1070_Rep1_L_clean_R2	22	150
		2	20N1073_Rep2_L_clean_R1	22.9	150	6.87	97.94
			20N1073_Rep2_L_clean_R2	22.9	150
		3	20N1084_Rep3_L_clean_R1	23.1	150	6.93	97.21
			20N1084_Rep3_L_clean_R2	23.1	150
OS15	Express 617	1	20N1068_Rep1_E15_clean_R1	23.7	150	7.11	98.72
			20N1068_Rep1_E15_clean_R2	23.7	150
		2	20N1076_Rep2_E15_clean_R1	22	150	6.6	98.67
			20N1076_Rep2_E15_clean_R2	22	150
		3	20N1087_Rep3_E15_clean_R1	21.6	150	6.48	98.48
			20N1087_Rep3_E15_clean_R2	21.6	150
	G3D001	1	20N1067_Rep1_E15_clean_R1	22	150	6.6	97.71
			20N1067_Rep1_E15_clean_R2	22	150
		2	20N1071_Rep2_E15_clean_R1	23.9	150	7.17	97.78
			20N1071_Rep2_E15_clean_R2	23.9	150
		3	20N1090_Rep3_E15_clean_R1	24.1	150	7.23	97.81
			20N1090_Rep3_E15_clean_R2	24.1	150
	F1	1	20N1070_Rep1_E15_clean_R1	25.2	150	7.56	97.65
			20N1070_Rep1_E15_clean_R2	25.2	150
		2	20N1073_Rep2_E15_clean_R1	21.1	150	6.33	98.08
			20N1073_Rep2_E15_clean_R2	21.1	150
		3	20N1084_Rep3_E15_clean_R1	21.9	150	6.57	98.21
			20N1084_Rep3_E15_clean_R2	21.9	150
	F0	1	F0_Rep1_E15_clean_R1	22.2	150	6.66	98.28
			F0_Rep1_E15_clean_R2	22.2	150
		2	F0_Rep2_E15_clean_R1	22.4	150	6.72	98.5
			F0_Rep2_E15_clean_R2	22.4	150
		3	F0_Rep3_E15_clean_R1	24.7	150	7.41	98.61
			F0_Rep3_E15_clean_R2	24.7	150
OS30	Express 617	1	20N1068_Rep1_E30_clean_R1	23.8	150	7.14	98.7
			20N1068_Rep1_E30_clean_R2	23.8	150
		2	20N1076_Rep2_E30_clean_R1	24.3	150	7.29	98.87
			20N1076_Rep2_E30_clean_R2	24.3	150
		3	20N1087_Rep3_E30_clean_R1	27.3	150	8.19	98.8
			20N1087_Rep3_E30_clean_R2	27.3	150
	G3D001	1	20N1067_Rep1_E30_clean_R1	21.7	150	6.51	97.81
			20N1067_Rep1_E30_clean_R2	21.7	150
		2	20N1071_Rep2_E30_clean_R1	23.2	150	6.96	97.74
			20N1071_Rep2_E30_clean_R2	23.2	150
		3	20N1090_Rep3_E30_clean_R1	23.1	150	6.93	97.55
			20N1090_Rep3_E30_clean_R2	23.1	150
	F1	1	20N1070_Rep1_E30_clean_R1	23.9	150	7.17	98.43
			20N1070_Rep1_E30_clean_R2	23.9	150
		2	20N1073_Rep2_E30_clean_R1	21.3	150	6.39	98.3
			20N1073_Rep2_E30_clean_R2	21.3	150
		3	20N1084_Rep3_E30_clean_R1	20.9	150	6.27	98.15
			20N1084_Rep3_E30_clean_R2	20.9	150
	F0	1	F0_Rep1_E30_clean_R1	22.5	150	6.75	98.41
			F0_Rep1_E30_clean_R2	22.5	150
		2	F0_Rep2_E30_clean_R1	22.1	150	6.63	98.29
			F0_Rep2_E30_clean_R2	22.1	150
		3	F0_Rep3_E30_clean_R1	23.4	150	7.02	98.35
			F0_Rep3_E30_clean_R2	23.4	150

## Sheet: Table S2
Table S2 sRNA library quality and average sRNA cluster depth per genotype, biological replicate and sampling stage indicated as BBCH16 for seedling stage and as OS15 and OS30 for 15 and 30 days after ovule pollination respectively.
Stage	Genotype	Biological replicate	Libraries	M Seqs	Average sequence length (bp)	Average depth/clusters
BBCH16	Express 617	1	20N1068_Rep1_L	26.7	25	180.43
		2	20N1076_Rep2_L	34.6	25	198.45
		3	20N1087_Rep3_L	24.4	25	149.28
	G3D001	1	20N1067_Rep1_L	27.1	24	176.39
		2	20N1071_Rep2_L	22.9	24	129.68
		3	20N1090_Rep3_L	26.3	24	161.02
	F1	1	20N1070_Rep1_L	29	24	179.51
		2	20N1073_Rep2_L	26.2	24	152.73
		3	20N1084_Rep3_L	27.3	24	158.86
OS15	Express 617	1	20N1068_Rep1_E15	24.6	25	148.99
		2	20N1076_Rep2_E15	23.1	24	146.47
		3	20N1087_Rep3_E15	29.4	25	188.66
	G3D001	1	20N1067_Rep1_E15	27.6	24	171.74
		2	20N1071_Rep2_E15	25.5	25	146.82
		3	20N1090_Rep3_E15	24	25	166.55
	F1	1	20N1070_Rep1_E15	25.8	24	176.48
		2	20N1073_Rep2_E15	27.5	24	190.74
		3	20N1084_Rep3_E15	27.7	24	180.42
	F0	1	F0_Rep1_E15	26.7	24	168.71
		2	F0_Rep2_E15	29	25	193.78
		3	F0_Rep3_E15	27.8	25	184.03
OS30	Express 617	1	20N1068_Rep1_E30	34.9	24	181.43
		2	20N1076_Rep2_E30	32.2	24	176.60
		3	20N1087_Rep3_E30	32.5	24	192.65
	G3D001	1	20N1067_Rep1_E30	42.9	24	261.05
		2	20N1071_Rep2_E30	30.1	24	171.33
		3	20N1090_Rep3_E30	39.4	24	245.37
	F1	1	20N1070_Rep1_E30	36.9	24	210.78
		2	20N1073_Rep2_E30	41.4	24	223.62
		3	20N1084_Rep3_E30	48.6	24	278.04
	F0	1	F0_Rep1_E30	44.8	24	224.92
		2	F0_Rep2_E30	39	24	217.53
		3	F0_Rep3_E30	37.4	24	215.01

## Sheet: Table S3
Table S3 WGBS library quality and estimated genome-wide coverage (genome size = 1.1. Gbp) and methylation level per genotype, context, biological replicate and sampling stage indicated as BBCH16 for seedling stage and as OS15 and OS30 for 15 and 30 days after ovule pollination respectively.
Stage	Genotype	Biological replicate	Libraries	M Seqs	Average Sequence Length (bp)	Coverage (x)	Genome-wide methylation level (%)
							CpG	CHG	CHH
BBCH16	Express 617	1	20N1068_Rep1_L_clean_R1	103.7	150	28.28	86.13	44.73	28.00
			20N1068_Rep1_L_clean_R2	103.7	150
		3	20N1087_Rep3_L_clean_R1	101.7	150	27.74	86.84	45.10	27.75
			20N1087_Rep3_L_clean_R2	101.7	150
	G3D001	1	20N1067_Rep1_L_clean_R1	118.6	150	32.35	85.34	42.58	25.81
			20N1067_Rep1_L_clean_R2	118.6	150
		3	20N1090_Rep3_L_clean_R1	129	150	35.18	84.97	42.51	25.08
			20N1090_Rep3_L_clean_R2	129	150
	F1	1	20N1070_Rep1_L_clean_R1	106	150	28.91	84.67	46.07	28.40
			20N1070_Rep1_L_clean_R2	106	150
		3	20N1084_Rep3_L_clean_R1	97.5	150	26.59	84.38	46.60	28.70
			20N1084_Rep3_L_clean_R2	97.5	150
OS15	Express 617	1	20N1068_Rep1_E15_clean_R1	101	150	27.55	79.47	44.88	20.86
			20N1068_Rep1_E15_clean_R2	101	150
		3	20N1087_Rep3_E15_clean_R1	108.3	150	29.54	81.64	45.26	21.14
			20N1087_Rep3_E15_clean_R2	108.3	150
	G3D001	1	20N1067_Rep1_E15_clean_R1	100.8	150	27.49	71.45	40.68	19.86
			20N1067_Rep1_E15_clean_R2	100.8	150
		3	20N1090_Rep3_E15_clean_R1	99	150	27.00	72.06	40.86	20.86
			20N1090_Rep3_E15_clean_R2	99	150
	F1	1	20N1070_Rep1_E15_clean_R1	115.6	150	31.53	74.40	43.58	21.69
			20N1070_Rep1_E15_clean_R2	115.6	150
		3	20N1084_Rep3_E15_clean_R1	105.5	150	28.77	75.87	43.51	21.93
			20N1084_Rep3_E15_clean_R2	105.5	150
	F0	1	F0_Rep1_E15_clean_R1	124.5	150	33.95	79.35	43.33	18.89
			F0_Rep1_E15_clean_R2	124.5	150
		3	F0_Rep3_E15_clean_R1	131.9	150	35.97	77.95	42.33	18.42
			F0_Rep3_E15_clean_R2	131.9	150
OS30	Express 617	1	20N1068_Rep1_E30_clean_R1	114.3	150	31.17	83.31	37.41	24.54
			20N1068_Rep1_E30_clean_R2	114.3	150
		3	20N1087_Rep3_E30_clean_R1	117.8	150	32.13	83.43	37.13	24.42
			20N1087_Rep3_E30_clean_R2	117.8	150
	G3D001	1	20N1067_Rep1_E30_clean_R1	139.3	150	37.99	77.24	35.43	19.98
			20N1067_Rep1_E30_clean_R2	139.3	150
		3	20N1090_Rep3_E30_clean_R1	113.4	150	30.93	78.50	33.90	20.54
			20N1090_Rep3_E30_clean_R2	113.4	150
	F1	1	20N1070_Rep1_E30_clean_R1	124.4	150	33.93	81.79	36.57	25.44
			20N1070_Rep1_E30_clean_R2	124.4	150
		3	20N1084_Rep3_E30_clean_R1	130	150	35.45	81.24	36.01	24.16
			20N1084_Rep3_E30_clean_R2	130	150
	F0	1	F0_Rep1_E30_clean_R1	140.3	150	38.26	80.43	37.09	23.69
			F0_Rep1_E30_clean_R2	140.3	150
		3	F0_Rep3_E30_clean_R1	131.6	150	35.89	79.77	35.78	23.97
			F0_Rep3_E30_clean_R2	131.6	150

## Sheet: Table S4
Table S4 Differentially expressed genes (DEGs) from mRNA data by expression level dominance (ELD) patterns. Comparisons per stage are indicated as BBCH16 for seedling stage and as OS15-F1/F0 and OS30F1/F0 for 15 and 30 days after ovule pollination in F0 or F1 comparisons accordingly.
Stage	Additivity		ELD-G3D001		ELD-Express617		Transgressive-down-regulation			Transgressive-up-regulation			Total	DEGs (%) from all genes
	I	XII	II	XI	IV	IX	III	VII	X	V	VI	VIII
BBCH16	1568	540	561	1266	937	1167	5	48	12	8	11	101	6224	6.25647
OS15-F1	1334	878	1307	2476	1800	3351	122	496	35	67	209	1558	13633	13.7041
OS15-F0	77	11	13	144	6435	7050	12	18	0	0	70	55	13885	13.9574
OS30-F1	1650	1027	1035	2210	3902	7155	153	327	11	52	437	907	18866	18.9644
OS30-F0	1371	405	359	597	6082	9029	64	98	1	10	256	337	18609	18.7061

## Sheet: Table S5
Table S5 Differentially expressed miRNAs (DE-miRNAs) by expression level dominance (ELD) patterns. Comparisons per stage are indicated as BBCH16 for seedling stage and as OS15-F1/F0 and OS30F1/F0 for 15 and 30 days after ovule pollination in F0 or F1 comparisons accordingly.
Stage	Additivity		ELD-G3D001		ELD-Express617		Transgressive-down-regulation			Transgressive-up-regulation			Total
	I	XII	II	XI	IV	IX	III	VII	X	V	VI	VIII
BBCH16	9	6	6	18	6	13	0	6	0	1	0	0	65
OS15-F1	5	5	8	22	17	22	0	0	0	3	0	11	93
OS15-F0	2	0	0	3	43	51	0	0	0	0	2	1	102
OS30-F1	37	5	6	21	60	113	1	1	0	0	1	6	251
OS30-F0	37	3	2	9	87	118	1	1	0	0	0	4	262

## Sheet: Table S6
Table S6 Differentially expressed siRNAs (DE-siRNAs) by expression level dominance (ELD) patterns. Comparisons per stage are indicated as BBCH16 for seedling stage and as OS15-F1/F0 and OS30F1/F0 for 15 and 30 days after ovule pollination in F0 or F1 comparisons accordingly.
Stage	Additivity		ELD-G3D001		ELD-Express617		Transgressive-down-regulation			Transgressive-up-regulation			Total
	I	XII	II	XI	IV	IX	III	VII	X	V	VI	VIII
BBCH16	1046	484	567	1978	988	1272	3	36	8	1	8	28	6419
OS15-F1	497	644	1203	1915	875	1289	2	19	1	186	183	613	7427
OS15-F0	92	14	8	113	3902	4273	9	10	0	0	188	107	8716
OS30-F1	3603	738	1025	3781	6609	11618	76	219	14	46	173	745	28647
OS30-F0	3655	412	599	2187	8104	12575	53	141	12	22	137	412	28309

## Sheet: Table S7
Table S7 Differentially methylated regions (DMRs) by methylation level dominance (MLD) patterns in CpG context. Comparisons per stage are indicated as BBCH16 for seedling stage and as OS15-F1/F0 and OS30F1/F0 for 15 and 30 days after ovule pollination in F0 or F1 comparisons accordingly.
Stage	Additivity		MLD-G3D001		MLD-Express617		Transgressive-down-regulation			Transgressive-up-regulation			Total
	I	XII	II	XI	IV	IX	III	VII	X	V	VI	VIII
BBCH16	1326	817	170	411	343	0	0	0	1	2	12	6	3088
OS15-F1	1506	281	405	286	544	0	0	0	1	15	17	12	3067
OS15-F0	200	90	0	6	1829	592	1	0	0	1	1156	61	3936
OS30-F1	1431	520	576	301	772	0	0	0	0	18	19	16	3653
OS30-F0	736	498	74	23	1644	301	0	0	0	1	68	2	3347

## Sheet: Table S8
Table S8 Differentially methylated regions (DMRs) by methylation level dominance (MLD) patterns in CHG context. Comparisons per stage are indicated as BBCH16 for seedling stage and as OS15-F1/F0 and OS30F1/F0 for 15 and 30 days after ovule pollination in F0 or F1 comparisons accordingly.
Stage	Additivity		MLD-G3D001		MLD-Express617		Transgressive-down-regulation			Transgressive-up-regulation			Total
	I	XII	II	XI	IV	IX	III	VII	X	V	VI	VIII
BBCH16	1159	576	109	446	310	116	4	4	17	9	46	14	2810
OS15-F1	1301	222	228	592	596	27	1	2	3	18	25	16	3031
OS15-F0	153	40	3	11	1690	556	5	0	0	2	1085	78	3623
OS30-F1	1088	368	171	567	321	130	0	0	5	5	30	16	2701
OS30-F0	617	230	22	46	1082	473	1	0	1	0	112	13	2597

## Sheet: Table S9
Table S9 Normalized gene expression counts by biological replicate and comparison. Genotypes are abbreviated as EX (Express 617), G3 (G3D001), F1 (F1) and F0 (F0) followed by a number indicating biological replicate.
Gene	EX_1	EX_2	EX_3	F1_1	F1_2	F1_3	G3_1	G3_2	G3_3	F0_1	F0_2	F0_3	Comparison
A01p000110.1_BnaEXP	4.56587	3.54243	14.1801	100.926	102.035	126.523	135.78	165.421	211.37	-	-	-	BBCH16-F1
A01p000340.1_BnaEXP	434.671	389.668	620.887	400.705	480.218	458.535	805.49	692.281	834.814	-	-	-	BBCH16-F1
A01p000590.1_BnaEXP	569.821	412.103	492.253	420.691	380.992	443.281	676.857	593.794	619.566	-	-	-	BBCH16-F1
A01p000720.1_BnaEXP	0	0	0	13.9897	5.61658	1.79466	28.5852	22.9486	23.2701	-	-	-	BBCH16-F1
A01p001050.1_BnaEXP	18753	17165.5	17758.6	19081	14838.1	15915.9	23233.7	23473.5	20425.3	-	-	-	BBCH16-F1
A01p001140.1_BnaEXP	17.3503	22.4354	16.2059	10.9919	21.5302	17.0493	7.1463	7.64952	4.84793	-	-	-	BBCH16-F1
A01p001160.1_BnaEXP	17.3503	14.1697	25.3216	7.99412	11.2332	14.3573	0	0	0	-	-	-	BBCH16-F1
A01p001300.1_BnaEXP	854.732	1006.05	933.862	899.339	758.239	862.333	547.203	708.536	627.322	-	-	-	BBCH16-F1
A01p001560.1_BnaEXP	4.56587	1.18081	1.01287	41.9691	26.2107	45.7638	76.5675	77.4513	80.4757	-	-	-	BBCH16-F1
A01p001830.1_BnaEXP	58.4432	69.6679	69.8877	87.9354	73.9517	69.0943	103.111	103.269	95.0195	-	-	-	BBCH16-F1
A01p001840.1_BnaEXP	418.234	367.232	426.416	467.656	362.27	370.597	740.153	534.51	614.718	-	-	-	BBCH16-F1
A01p001890.1_BnaEXP	257.515	299.926	259.294	247.818	198.453	199.207	337.918	329.885	329.659	-	-	-	BBCH16-F1
A01p002610.1_BnaEXP	288.563	273.948	366.657	73.9457	66.4629	90.6302	256.246	247.653	177.434	-	-	-	BBCH16-F1
A01p003230.1_BnaEXP	0	1.18081	3.0386	367.73	361.334	444.178	704.421	1233.48	1316.7	-	-	-	BBCH16-F1
A01p003330.1_BnaEXP	18.2635	14.1697	4.05146	1.99853	0	0	0	0	0	-	-	-	BBCH16-F1
A01p003350.1_BnaEXP	8.21857	7.08487	10.1287	7.99412	12.1693	9.87062	23.4807	16.2552	27.1484	-	-	-	BBCH16-F1
A01p003390.1_BnaEXP	8.21857	14.1697	10.1287	0	0	1.79466	2.0418	4.78095	1.93917	-	-	-	BBCH16-F1
A01p003500.1_BnaEXP	190.853	205.461	208.65	131.903	150.712	135.497	107.195	116.655	91.1411	-	-	-	BBCH16-F1
A01p003620.1_BnaEXP	10.0449	14.1697	11.1415	6.99486	3.74439	4.48665	0	0	0	-	-	-	BBCH16-F1
A01p003680.1_BnaEXP	136.976	145.24	130.66	540.603	307.976	392.133	632.958	943.759	797	-	-	-	BBCH16-F1
A01p003910.1_BnaEXP	0.913175	0	0	7.99412	9.36097	11.6653	10.209	15.299	13.5742	-	-	-	BBCH16-F1
A01p004200.1_BnaEXP	106.841	63.7638	79.0035	26.9802	21.5302	14.3573	11.2299	5.73714	12.6046	-	-	-	BBCH16-F1
A01p004220.1_BnaEXP	1421.81	919.852	1117.19	822.395	734.836	696.327	272.58	288.769	318.024	-	-	-	BBCH16-F1
A01p004250.1_BnaEXP	37.4402	12.9889	8.10293	41.9691	50.5493	59.2237	64.3167	64.0647	58.1752	-	-	-	BBCH16-F1
A01p004260.1_BnaEXP	9.13175	7.08487	3.0386	7.99412	11.2332	10.768	35.7315	39.2038	35.8747	-	-	-	BBCH16-F1
A01p004340.1_BnaEXP	62.0959	66.1255	90.145	105.922	82.3765	94.2195	134.759	158.727	188.1	-	-	-	BBCH16-F1
A01p004360.1_BnaEXP	30.1348	27.1587	33.4246	21.9838	26.2107	19.7412	2.0418	11.4743	11.635	-	-	-	BBCH16-F1
A01p004660.1_BnaEXP	52792.5	52357.2	55021.9	43670.9	38174	42037.2	33805.1	39085.2	30495.4	-	-	-	BBCH16-F1
A01p004790.1_BnaEXP	83.0989	63.7638	69.8877	23.9824	14.0415	15.2546	5.1045	3.82476	12.6046	-	-	-	BBCH16-F1
A01p005520.1_BnaEXP	136.976	127.528	105.338	86.9361	92.6736	91.5276	67.3794	72.6704	56.236	-	-	-	BBCH16-F1
A01p005700.1_BnaEXP	11.8713	20.0738	16.2059	16.9875	21.5302	23.3306	43.8987	31.5542	35.8747	-	-	-	BBCH16-F1
A01p006090.1_BnaEXP	2224.49	2301.4	2393.4	1698.75	1632.55	1520.97	2212.29	2029.99	1803.43	-	-	-	BBCH16-F1
A01p006130.1_BnaEXP	220.988	185.387	319.053	184.864	164.753	153.443	0	0	0	-	-	-	BBCH16-F1
A01p006240.1_BnaEXP	1.82635	0	0	5.99559	0.936097	0	19.3971	13.3866	11.635	-	-	-	BBCH16-F1
A01p006450.1_BnaEXP	588.085	559.705	552.012	522.616	529.831	396.619	305.249	392.994	266.636	-	-	-	BBCH16-F1
A01p006480.1_BnaEXP	1106.77	1171.37	1214.43	1016.25	907.078	949.374	705.442	763.039	788.274	-	-	-	BBCH16-F1
A01p006570.1_BnaEXP	333.309	423.911	443.635	407.7	384.736	449.562	273.601	280.163	284.089	-	-	-	BBCH16-F1
A01p007030.1_BnaEXP	127.844	134.613	87.1064	118.913	137.606	111.269	201.117	196.019	199.735	-	-	-	BBCH16-F1
A01p007150.1_BnaEXP	69.4013	62.583	81.0293	29.978	22.4663	34.0985	3.0627	3.82476	1.93917	-	-	-	BBCH16-F1
A01p007160.1_BnaEXP	6.39222	7.08487	3.0386	0.999266	0.936097	1.79466	0	0.956189	0	-	-	-	BBCH16-F1
A01p007310.1_BnaEXP	575.3	454.613	503.394	213.843	225.599	207.283	0	0	1.93917	-	-	-	BBCH16-F1
A01p007330.1_BnaEXP	136.063	129.889	160.033	75.9442	63.6546	62.813	2.0418	4.78095	0.969586	-	-	-	BBCH16-F1
A01p007500.1_BnaEXP	22.8294	31.8819	30.386	38.9714	42.1244	35.8932	69.4212	54.5028	61.084	-	-	-	BBCH16-F1
A01p007780.1_BnaEXP	1331.41	1574.02	1578.05	1371.99	1246.88	1105.51	2314.38	2547.29	2470.51	-	-	-	BBCH16-F1
A01p007930.1_BnaEXP	129.671	142.878	177.251	111.918	148.839	131.01	210.305	188.369	223.005	-	-	-	BBCH16-F1
A01p007970.1_BnaEXP	6280.82	7038.82	6397.26	5191.18	5328.27	5392.95	4959.53	5454.1	5040.88	-	-	-	BBCH16-F1
A01p008050.1_BnaEXP	197.246	224.354	202.573	182.866	240.577	253.047	363.44	431.241	436.314	-	-	-	BBCH16-F1
A01p008350.1_BnaEXP	10.9581	17.7122	18.2316	65.9515	56.1658	54.7371	87.7974	94.6628	138.651	-	-	-	BBCH16-F1
A01p008400.1_BnaEXP	220.075	207.823	227.895	299.78	222.791	242.279	349.148	359.527	354.869	-	-	-	BBCH16-F1
A01p008450.1_BnaEXP	232.86	126.347	128.634	270.801	274.276	218.051	411.423	414.03	320.933	-	-	-	BBCH16-F1
A01p008480.1_BnaEXP	270.3	331.808	286.641	191.859	219.047	236.895	151.093	167.333	160.951	-	-	-	BBCH16-F1
A01p008600.1_BnaEXP	136.976	107.454	126.608	93.931	65.5268	69.9917	34.7106	40.16	35.8747	-	-	-	BBCH16-F1
A01p008860.1_BnaEXP	71.2276	96.8265	22.283	392.711	401.586	393.928	840.201	1094.84	933.712	-	-	-	BBCH16-F1
A01p008990.1_BnaEXP	20.0898	27.1587	21.2702	98.9273	44.9327	61.0184	245.016	146.297	309.298	-	-	-	BBCH16-F1
A01p009210.1_BnaEXP	51.1378	54.3173	58.7462	28.9787	32.7634	26.0225	34.7106	39.2038	40.7226	-	-	-	BBCH16-F1
A01p009370.1_BnaEXP	1.82635	0	1.01287	34.9743	30.8912	21.5359	82.6929	156.815	105.685	-	-	-	BBCH16-F1
A01p009440.1_BnaEXP	1.82635	4.72325	6.07719	11.9912	12.1693	17.9466	14.2926	20.08	14.5438	-	-	-	BBCH16-F1
A01p009460.1_BnaEXP	24.6557	28.3395	25.3216	19.9853	16.8498	19.7412	37.7733	47.8095	36.8443	-	-	-	BBCH16-F1
A01p010120.1_BnaEXP	238.339	233.801	206.625	264.805	224.663	219.846	525.764	458.015	436.314	-	-	-	BBCH16-F1
A01p010280.1_BnaEXP	455.674	469.963	446.674	326.76	330.442	291.632	346.085	301.2	289.906	-	-	-	BBCH16-F1
A01p010450.1_BnaEXP	864.777	735.646	893.347	1229.1	1140.17	1071.41	1956.05	1778.51	2040.98	-	-	-	BBCH16-F1
A01p010680.1_BnaEXP	49.3114	67.3063	54.6947	33.975	32.7634	29.6119	0	0.956189	3.87835	-	-	-	BBCH16-F1
A01p011300.1_BnaEXP	1.82635	0	0	25.9809	49.6131	32.3038	91.881	97.5313	77.5669	-	-	-	BBCH16-F1
A01p011450.1_BnaEXP	2.73952	3.54243	0	5.99559	7.48878	6.2813	13.2717	18.1676	13.5742	-	-	-	BBCH16-F1
A01p012010.1_BnaEXP	3265.51	1958.97	2312.37	5448.99	5440.6	6576.52	1678.36	2299.64	2596.55	-	-	-	BBCH16-F1
A01p012210.1_BnaEXP	368.009	314.096	395.018	285.79	257.427	323.936	620.707	576.582	551.695	-	-	-	BBCH16-F1
A01p012420.1_BnaEXP	35.6138	20.0738	44.5661	38.9714	44.9327	70.889	94.9437	100.4	151.256	-	-	-	BBCH16-F1
A01p012700.1_BnaEXP	6525.55	6815.65	8045.19	7343.6	7012.3	6665.36	10597	10699.8	10558.8	-	-	-	BBCH16-F1
A01p012980.1_BnaEXP	204.551	172.399	114.454	333.755	270.532	234.203	271.56	294.506	244.336	-	-	-	BBCH16-F1
A01p013120.1_BnaEXP	94.057	57.8598	67.862	103.924	77.6961	90.6302	134.759	159.684	119.259	-	-	-	BBCH16-F1
A01p013490.1_BnaEXP	9.13175	11.8081	5.06433	0	0	0.897329	0	0.956189	0	-	-	-	BBCH16-F1
A01p013700.1_BnaEXP	685.794	767.528	759.649	582.572	632.802	653.255	373.649	396.819	472.189	-	-	-	BBCH16-F1
A01p013870.1_BnaEXP	145.195	140.517	179.277	134.901	138.542	142.675	265.434	188.369	211.37	-	-	-	BBCH16-F1
A01p014250.1_BnaEXP	105.015	100.369	119.518	113.916	120.757	129.215	182.741	193.15	191.978	-	-	-	BBCH16-F1
A01p014570.1_BnaEXP	129.671	134.613	127.621	84.9376	135.734	132.805	41.8569	70.758	57.2056	-	-	-	BBCH16-F1
A01p015100.1_BnaEXP	319.611	162.952	299.808	131.903	120.757	126.523	0	0	0	-	-	-	BBCH16-F1
A01p015820.1_BnaEXP	0	0	0	2.9978	1.87219	4.48665	8.1672	5.73714	5.81752	-	-	-	BBCH16-F1
A01p015900.1_BnaEXP	311.393	356.605	375.773	187.862	189.092	195.618	177.637	175.939	159.982	-	-	-	BBCH16-F1
A01p016170.1_BnaEXP	17.3503	21.2546	18.2316	13.9897	6.55268	6.2813	0	0.956189	0.969586	-	-	-	BBCH16-F1
A01p016200.1_BnaEXP	14.6108	9.44649	15.193	3.99706	7.48878	4.48665	1.0209	0.956189	1.93917	-	-	-	BBCH16-F1
A01p016220.1_BnaEXP	129.671	118.081	172.187	183.865	175.05	184.85	394.068	416.899	435.344	-	-	-	BBCH16-F1
A01p016240.1_BnaEXP	140.629	140.517	137.75	209.846	114.204	155.238	292.998	301.2	222.035	-	-	-	BBCH16-F1
A01p016350.1_BnaEXP	570.734	495.941	566.192	333.755	298.615	272.788	449.196	412.118	362.625	-	-	-	BBCH16-F1
A01p016400.1_BnaEXP	60.2695	44.8708	37.476	28.9787	22.4663	21.5359	22.4598	13.3866	18.4221	-	-	-	BBCH16-F1
A01p016600.1_BnaEXP	20.0898	37.786	74.952	218.839	141.351	214.462	192.95	158.727	189.069	-	-	-	BBCH16-F1
A01p016870.1_BnaEXP	61.1827	38.9668	59.7591	10.9919	28.0829	31.4065	8.1672	7.64952	15.5134	-	-	-	BBCH16-F1
A01p017040.1_BnaEXP	32.8743	28.3395	43.5532	15.9883	14.9776	13.4599	0	0	0	-	-	-	BBCH16-F1
A01p017270.1_BnaEXP	0	1.18081	0	28.9787	28.0829	33.2012	77.5884	65.0209	59.1448	-	-	-	BBCH16-F1
A01p017350.1_BnaEXP	24.6557	29.5203	31.3988	94.9302	80.5044	51.1478	188.867	116.655	170.647	-	-	-	BBCH16-F1
A01p017710.1_BnaEXP	57.53	63.7638	56.7205	47.9647	67.399	48.4558	19.3971	40.16	30.0572	-	-	-	BBCH16-F1
A01p017730.1_BnaEXP	143.368	122.804	155.981	168.876	224.663	227.024	213.368	203.668	236.579	-	-	-	BBCH16-F1
A01p018170.1_BnaEXP	0	1.18081	1.01287	6.99486	11.2332	12.5626	17.3553	17.2114	17.4526	-	-	-	BBCH16-F1
A01p018340.1_BnaEXP	43.8324	68.4871	82.0421	83.9383	144.159	131.01	143.947	147.253	153.195	-	-	-	BBCH16-F1
A01p018490.1_BnaEXP	884.866	665.978	815.357	871.36	805.98	838.105	331.793	472.358	448.918	-	-	-	BBCH16-F1
A01p018640.1_BnaEXP	0.913175	4.72325	3.0386	7.99412	5.61658	0	16.3344	29.6419	27.1484	-	-	-	BBCH16-F1
A01p018650.1_BnaEXP	0	0	1.01287	5.99559	20.5941	8.07596	31.6479	53.5466	48.4793	-	-	-	BBCH16-F1
A01p019040.1_BnaEXP	219.162	203.1	229.921	137.899	100.162	95.1169	0	0	0	-	-	-	BBCH16-F1
A01p019090.1_BnaEXP	106.841	134.613	107.364	229.831	187.219	211.77	315.458	247.653	254.032	-	-	-	BBCH16-F1
A01p019100.1_BnaEXP	125.105	146.421	139.775	62.9537	57.1019	64.6077	3.0627	0	0.969586	-	-	-	BBCH16-F1
A01p019260.1_BnaEXP	73.9672	69.6679	90.145	28.9787	34.6356	43.9691	0	0	0	-	-	-	BBCH16-F1
A01p019290.1_BnaEXP	0	0	0	10.9919	15.9137	10.768	13.2717	6.69333	10.6654	-	-	-	BBCH16-F1
A01p019530.1_BnaEXP	75.7935	59.0406	119.518	32.9758	23.4024	28.7145	7.1463	26.7733	11.635	-	-	-	BBCH16-F1
A01p019540.1_BnaEXP	732.366	728.561	742.431	826.393	791.002	860.539	1173.02	1170.38	977.343	-	-	-	BBCH16-F1
A01p019560.1_BnaEXP	12.7844	12.9889	11.1415	4.99633	2.80829	2.69199	0	0	0	-	-	-	BBCH16-F1
A01p019580.1_BnaEXP	1.82635	1.18081	1.01287	4.99633	4.68049	0.897329	8.1672	6.69333	10.6654	-	-	-	BBCH16-F1
A01p019630.1_BnaEXP	4.56587	7.08487	11.1415	6.99486	3.74439	11.6653	29.6061	24.8609	19.3917	-	-	-	BBCH16-F1
A01p019800.1_BnaEXP	10.0449	12.9889	9.11579	33.975	31.8273	40.3798	53.0868	60.2399	64.9623	-	-	-	BBCH16-F1
A01p019940.1_BnaEXP	51.1378	40.1476	41.5275	68.9493	43.9966	43.9691	82.6929	72.6704	80.4757	-	-	-	BBCH16-F1
A01p020590.1_BnaEXP	125.105	135.793	82.0421	59.9559	63.6546	67.2997	20.418	24.8609	22.3005	-	-	-	BBCH16-F1
A01p020630.1_BnaEXP	6.39222	14.1697	10.1287	14.989	14.0415	17.0493	46.9614	22.9486	39.7531	-	-	-	BBCH16-F1
A01p021130.1_BnaEXP	0.913175	0	0	2.9978	3.74439	3.58932	23.4807	10.5181	11.635	-	-	-	BBCH16-F1
A01p021200.1_BnaEXP	139.716	94.4649	152.943	88.9346	62.7185	70.889	38.7942	22.9486	25.2093	-	-	-	BBCH16-F1
A01p021230.1_BnaEXP	28.3084	14.1697	17.2187	21.9838	33.6995	40.3798	51.045	53.5466	46.5401	-	-	-	BBCH16-F1
A01p021350.1_BnaEXP	79.4462	73.2103	96.2222	103.924	113.268	105.885	207.243	157.771	186.161	-	-	-	BBCH16-F1
A01p021520.1_BnaEXP	368.923	952.915	833.588	608.553	752.622	742.091	247.058	212.274	127.985	-	-	-	BBCH16-F1
A01p021530.1_BnaEXP	86.7516	67.3063	82.0421	42.9684	36.5078	50.2504	18.3762	21.9924	23.2701	-	-	-	BBCH16-F1
A01p021790.1_BnaEXP	650.181	656.531	697.864	412.697	380.055	444.178	606.415	511.561	776.639	-	-	-	BBCH16-F1
A01p021920.1_BnaEXP	69.4013	54.3173	85.0807	73.9457	61.7824	63.7104	188.867	111.874	159.982	-	-	-	BBCH16-F1
A01p022230.1_BnaEXP	319.611	187.749	197.509	115.915	116.076	93.3222	11.2299	4.78095	3.87835	-	-	-	BBCH16-F1
A01p022440.1_BnaEXP	3.6527	2.36162	4.05146	17.9868	12.1693	10.768	82.6929	35.379	49.4489	-	-	-	BBCH16-F1
A01p022630.1_BnaEXP	0	0	0	9.99265	15.9137	6.2813	38.7942	75.539	50.4185	-	-	-	BBCH16-F1
A01p022750.1_BnaEXP	45.6587	36.6052	51.6561	40.9699	42.1244	28.7145	126.592	142.472	137.681	-	-	-	BBCH16-F1
A01p023090.1_BnaEXP	115.06	72.0295	31.3988	18.986	6.55268	7.17863	2.0418	0.956189	0	-	-	-	BBCH16-F1
A01p023150.1_BnaEXP	42.9192	47.2325	42.5403	28.9787	32.7634	27.8172	66.3585	60.2399	50.4185	-	-	-	BBCH16-F1
A01p023220.1_BnaEXP	102.276	100.369	81.0293	60.9552	47.741	55.6344	17.3553	17.2114	19.3917	-	-	-	BBCH16-F1
A01p023520.1_BnaEXP	356.138	405.018	386.915	372.726	414.691	446.87	643.167	501.999	519.698	-	-	-	BBCH16-F1
A01p023910.1_BnaEXP	1.82635	0	0	1.99853	0	4.48665	15.3135	15.299	5.81752	-	-	-	BBCH16-F1
A01p023940.1_BnaEXP	42.006	61.4022	69.8877	51.9618	60.8463	49.3531	128.633	76.4951	112.472	-	-	-	BBCH16-F1
A01p024030.1_BnaEXP	311.393	335.351	344.374	264.805	272.404	262.917	243.995	214.186	197.796	-	-	-	BBCH16-F1
A01p024160.1_BnaEXP	392.665	397.933	213.715	163.88	117.948	122.037	0	1.91238	0	-	-	-	BBCH16-F1
A01p024320.1_BnaEXP	138.803	119.262	185.354	84.9376	130.118	108.577	18.3762	32.5104	17.4526	-	-	-	BBCH16-F1
A01p024430.1_BnaEXP	22596.5	22291.4	24609.6	16080.2	15841.6	16520.7	18175.1	14118.1	14129.8	-	-	-	BBCH16-F1
A01p024560.1_BnaEXP	237.425	239.705	303.86	205.849	282.701	250.355	381.817	361.44	437.284	-	-	-	BBCH16-F1
A01p024920.1_BnaEXP	142.455	149.963	155.981	103.924	112.332	122.037	116.383	96.5751	103.746	-	-	-	BBCH16-F1
A01p025690.1_BnaEXP	65.7486	68.4871	55.7076	52.9611	45.8688	50.2504	30.627	27.7295	36.8443	-	-	-	BBCH16-F1
A01p025740.1_BnaEXP	18.2635	31.8819	109.389	86.9361	71.1434	89.7329	202.138	164.465	176.465	-	-	-	BBCH16-F1
A01p025770.1_BnaEXP	5.47905	3.54243	8.10293	4.99633	3.74439	2.69199	0	0	0	-	-	-	BBCH16-F1
A01p025840.1_BnaEXP	34.7006	46.0517	33.4246	23.9824	37.4439	12.5626	2.0418	1.91238	0.969586	-	-	-	BBCH16-F1
A01p025940.1_BnaEXP	126.931	136.974	138.763	38.9714	32.7634	42.1745	1.0209	0	0	-	-	-	BBCH16-F1
A01p026150.1_BnaEXP	431.019	260.959	367.67	491.639	398.777	446.87	809.574	663.595	721.372	-	-	-	BBCH16-F1
A01p026330.1_BnaEXP	18.2635	20.0738	17.2187	11.9912	20.5941	12.5626	2.0418	0.956189	2.90876	-	-	-	BBCH16-F1
A01p026420.1_BnaEXP	66.6618	126.347	139.775	212.844	216.238	268.301	438.987	335.623	404.318	-	-	-	BBCH16-F1
A01p026510.1_BnaEXP	34.7006	51.9557	86.0936	20.9846	15.9137	13.4599	9.1881	1.91238	4.84793	-	-	-	BBCH16-F1
A01p026540.1_BnaEXP	61.1827	61.4022	53.6819	21.9838	27.1468	25.1252	0	0	0	-	-	-	BBCH16-F1
A01p026850.1_BnaEXP	9.13175	4.72325	6.07719	13.9897	14.0415	14.3573	33.6897	30.5981	39.7531	-	-	-	BBCH16-F1
A01p027380.1_BnaEXP	57.53	36.6052	32.4117	14.989	8.42488	7.17863	4.0836	3.82476	0.969586	-	-	-	BBCH16-F1
A01p027650.1_BnaEXP	1.82635	0	2.02573	3.99706	4.68049	4.48665	13.2717	10.5181	13.5742	-	-	-	BBCH16-F1
A01p027660.1_BnaEXP	32.8743	24.797	13.1672	4.99633	10.2971	6.2813	0	2.86857	0	-	-	-	BBCH16-F1
A01p027930.1_BnaEXP	73.054	89.7417	72.9263	31.9765	46.8049	36.7905	36.7524	28.6857	32.9659	-	-	-	BBCH16-F1
A01p028290.1_BnaEXP	319.611	251.513	239.036	190.86	123.565	143.573	183.762	109.962	112.472	-	-	-	BBCH16-F1
A01p028320.1_BnaEXP	17.3503	40.1476	48.6176	46.9655	58.038	48.4558	79.6302	87.0132	77.5669	-	-	-	BBCH16-F1
A01p028360.1_BnaEXP	52.051	37.786	55.7076	37.9721	36.5078	42.1745	3.0627	7.64952	18.4221	-	-	-	BBCH16-F1
A01p028710.1_BnaEXP	1004.49	883.247	1074.65	781.426	774.152	900.021	504.325	482.876	607.931	-	-	-	BBCH16-F1
A01p028870.1_BnaEXP	178.982	144.059	160.033	151.888	113.268	89.7329	54.1077	46.8533	27.1484	-	-	-	BBCH16-F1
A01p029100.1_BnaEXP	0	0	0	0	0	0	12.2508	10.5181	7.75669	-	-	-	BBCH16-F1
A01p029550.1_BnaEXP	10.0449	9.44649	26.3345	23.9824	31.8273	20.6386	91.881	55.459	80.4757	-	-	-	BBCH16-F1
A01p029710.1_BnaEXP	11.8713	10.6273	14.1801	5.99559	4.68049	9.87062	0	0	0	-	-	-	BBCH16-F1
A01p030240.1_BnaEXP	42.9192	73.2103	87.1064	191.859	210.622	186.644	265.434	181.676	330.629	-	-	-	BBCH16-F1
A01p030480.1_BnaEXP	332.396	345.978	330.194	306.774	271.468	314.962	420.611	391.082	379.108	-	-	-	BBCH16-F1
A01p030570.1_BnaEXP	27.3952	31.8819	31.3988	15.9883	18.7219	22.4332	1.0209	0.956189	0.969586	-	-	-	BBCH16-F1
A01p030840.1_BnaEXP	0.913175	21.2546	12.1544	30.9772	59.9102	44.8665	103.111	134.823	125.077	-	-	-	BBCH16-F1
A01p030850.1_BnaEXP	18.2635	23.6162	28.3602	4.99633	10.2971	3.58932	1.0209	2.86857	1.93917	-	-	-	BBCH16-F1
A01p030860.1_BnaEXP	37.4402	37.786	27.3474	5.99559	7.48878	11.6653	3.0627	0	0.969586	-	-	-	BBCH16-F1
A01p030900.1_BnaEXP	21.003	38.9668	17.2187	8.99339	4.68049	7.17863	2.0418	2.86857	0.969586	-	-	-	BBCH16-F1
A01p030990.1_BnaEXP	25.5689	28.3395	19.2445	17.9868	10.2971	10.768	0	0	0	-	-	-	BBCH16-F1
A01p031120.1_BnaEXP	226.467	188.93	164.084	121.91	145.095	138.189	109.236	135.779	122.168	-	-	-	BBCH16-F1
A01p031640.1_BnaEXP	6.39222	3.54243	11.1415	80.9405	102.971	94.2195	121.487	200.8	187.13	-	-	-	BBCH16-F1
A01p032250.1_BnaEXP	17.3503	16.5314	20.2573	0	0.936097	0	0	0	0	-	-	-	BBCH16-F1
A01p032620.1_BnaEXP	961.573	869.077	921.708	958.296	1020.35	891.048	401.214	645.428	543.938	-	-	-	BBCH16-F1
A01p032730.1_BnaEXP	0	0	0	1.99853	0.936097	1.79466	8.1672	5.73714	3.87835	-	-	-	BBCH16-F1
A01p032750.1_BnaEXP	1023.67	879.705	1050.34	650.522	674.926	582.367	125.571	263.908	159.982	-	-	-	BBCH16-F1
A01p032840.1_BnaEXP	362.53	401.476	391.979	402.704	406.266	401.106	112.299	259.127	205.552	-	-	-	BBCH16-F1
A01p033600.1_BnaEXP	2.73952	0	0	2.9978	4.68049	2.69199	12.2508	5.73714	13.5742	-	-	-	BBCH16-F1
A01p033910.1_BnaEXP	17.3503	7.08487	6.07719	24.9816	29.019	26.9199	45.9405	35.379	51.3881	-	-	-	BBCH16-F1
A01p034060.1_BnaEXP	2.73952	3.54243	1.01287	10.9919	11.2332	14.3573	33.6897	21.0362	42.6618	-	-	-	BBCH16-F1
A01p034130.1_BnaEXP	243.818	268.044	231.946	134.901	146.031	187.542	67.3794	55.459	88.2324	-	-	-	BBCH16-F1
A01p034150.1_BnaEXP	5.47905	3.54243	3.0386	14.989	14.0415	12.5626	25.5225	27.7295	22.3005	-	-	-	BBCH16-F1
A01p034210.1_BnaEXP	16.4371	9.44649	11.1415	8.99339	8.42488	10.768	2.0418	0.956189	1.93917	-	-	-	BBCH16-F1
A01p034420.1_BnaEXP	0	0	0	18.986	11.2332	13.4599	21.4389	27.7295	31.9963	-	-	-	BBCH16-F1
A01p034710.1_BnaEXP	0	1.18081	0	4.99633	3.74439	3.58932	4.0836	7.64952	6.78711	-	-	-	BBCH16-F1
A01p034870.1_BnaEXP	63.0091	64.9446	82.0421	71.9471	87.9931	93.3222	198.055	110.918	190.039	-	-	-	BBCH16-F1
A01p035020.1_BnaEXP	152.5	121.624	183.329	39.9706	55.2297	65.505	17.3553	14.3428	18.4221	-	-	-	BBCH16-F1
A01p035120.1_BnaEXP	0	0	0	6.99486	8.42488	11.6653	43.8987	18.1676	43.6314	-	-	-	BBCH16-F1
A01p035260.1_BnaEXP	291.303	218.45	243.088	451.668	449.327	402.901	543.119	547.896	473.158	-	-	-	BBCH16-F1
A01p035290.1_BnaEXP	249.297	283.395	268.409	397.708	416.563	407.387	557.412	508.693	495.459	-	-	-	BBCH16-F1
A01p035350.1_BnaEXP	2.73952	16.5314	6.07719	9.99265	11.2332	7.17863	24.5016	26.7733	25.2093	-	-	-	BBCH16-F1
A01p035390.1_BnaEXP	87.6648	88.5609	118.505	55.9589	56.1658	69.9917	0	0	0	-	-	-	BBCH16-F1
A01p035450.1_BnaEXP	1684.81	2441.92	2008.51	2373.26	2997.38	2587	4579.76	4685.33	4527	-	-	-	BBCH16-F1
A01p035480.1_BnaEXP	50.2246	76.7528	94.1965	76.9434	89.8653	96.0142	152.114	113.787	154.164	-	-	-	BBCH16-F1
A01p035490.1_BnaEXP	478.504	390.849	466.931	549.596	454.943	488.147	742.195	654.99	715.555	-	-	-	BBCH16-F1
A01p035680.1_BnaEXP	277.605	330.627	319.053	396.708	371.631	329.32	528.826	589.013	547.816	-	-	-	BBCH16-F1
A01p035690.1_BnaEXP	26.4821	25.9779	19.2445	38.9714	27.1468	34.0985	51.045	87.0132	62.0535	-	-	-	BBCH16-F1
A01p035710.1_BnaEXP	206.377	206.642	214.727	296.782	282.701	277.275	338.939	394.906	410.135	-	-	-	BBCH16-F1
A01p035740.1_BnaEXP	83.0989	95.6457	76.9778	100.926	110.46	82.5543	165.386	132.91	123.138	-	-	-	BBCH16-F1
A01p035770.1_BnaEXP	55.7037	48.4133	38.4889	83.9383	81.4405	80.7596	7.1463	30.5981	7.75669	-	-	-	BBCH16-F1
A01p036050.1_BnaEXP	0	7.08487	2.02573	38.9714	93.6097	80.7596	110.257	177.851	166.769	-	-	-	BBCH16-F1
A01p036090.1_BnaEXP	253.863	221.993	188.393	119.912	136.67	96.9115	1.0209	0	0	-	-	-	BBCH16-F1
A01p036220.1_BnaEXP	0	0	0	40.9699	37.4439	59.2237	98.0064	65.0209	72.719	-	-	-	BBCH16-F1
A01p036230.1_BnaEXP	110.494	142.878	120.531	213.843	205.005	214.462	299.124	257.215	224.944	-	-	-	BBCH16-F1
A01p036270.1_BnaEXP	0	3.54243	0	2.9978	0	0	28.5852	6.69333	31.0268	-	-	-	BBCH16-F1
A01p036350.1_BnaEXP	4.56587	0	1.01287	3.99706	3.74439	3.58932	10.209	15.299	16.483	-	-	-	BBCH16-F1
A01p036460.1_BnaEXP	86.7516	141.697	119.518	35.9736	57.1019	61.9157	0	0	0	-	-	-	BBCH16-F1
A01p036480.1_BnaEXP	92.2307	85.0184	61.7848	28.9787	32.7634	24.2279	1.0209	0	0	-	-	-	BBCH16-F1
A01p036550.1_BnaEXP	42.006	43.69	56.7205	24.9816	25.2746	25.1252	5.1045	7.64952	12.6046	-	-	-	BBCH16-F1
A02p000220.1_BnaEXP	76.7067	99.1882	62.7977	131.903	122.629	115.755	143.947	145.341	145.438	-	-	-	BBCH16-F1
A02p000280.1_BnaEXP	196.333	219.631	230.933	348.744	295.807	373.289	592.122	426.461	504.185	-	-	-	BBCH16-F1
A02p000290.1_BnaEXP	3655.44	5354.98	5405.66	5636.86	6542.38	6133.24	8475.51	10769.6	10203	-	-	-	BBCH16-F1
A02p000350.1_BnaEXP	36.527	42.5092	51.6561	87.9354	87.9931	77.1703	83.7138	88.9256	81.4453	-	-	-	BBCH16-F1
A02p000440.1_BnaEXP	157.066	147.601	135.724	259.809	229.344	235.998	343.022	333.71	287.967	-	-	-	BBCH16-F1
A02p000460.1_BnaEXP	1069.33	1185.54	1400.79	1601.82	1700.89	1817.99	2496.1	2841.8	2973.72	-	-	-	BBCH16-F1
A02p000470.1_BnaEXP	52.9641	41.3284	49.6304	89.9339	84.2488	74.4783	137.822	96.5751	127.016	-	-	-	BBCH16-F1
A02p000500.1_BnaEXP	106.841	87.3801	81.0293	130.904	194.708	154.341	512.492	596.662	307.359	-	-	-	BBCH16-F1
A02p000550.1_BnaEXP	576.213	650.627	623.925	660.514	627.185	700.814	912.685	899.774	1179.02	-	-	-	BBCH16-F1
A02p000660.1_BnaEXP	282.171	366.052	326.143	429.684	482.09	528.527	615.603	799.374	925.955	-	-	-	BBCH16-F1
A02p000680.1_BnaEXP	21.003	10.6273	13.1672	21.9838	28.0829	19.7412	35.7315	35.379	41.6922	-	-	-	BBCH16-F1
A02p000870.1_BnaEXP	230.12	211.365	242.075	293.784	266.788	261.123	474.719	399.687	488.672	-	-	-	BBCH16-F1
A02p001080.1_BnaEXP	37.4402	34.2435	22.283	81.9398	70.2073	78.965	40.836	65.0209	31.9963	-	-	-	BBCH16-F1
A02p001140.1_BnaEXP	58.4432	63.7638	74.952	106.921	93.6097	104.09	144.968	118.567	144.468	-	-	-	BBCH16-F1
A02p001190.1_BnaEXP	58.4432	57.8598	75.9649	89.9339	90.8014	89.7329	165.386	118.567	162.891	-	-	-	BBCH16-F1
A02p001290.1_BnaEXP	32.8743	46.0517	33.4246	46.9655	61.7824	47.5584	69.4212	76.4951	94.0499	-	-	-	BBCH16-F1
A02p001370.1_BnaEXP	150.674	146.421	133.698	252.814	237.769	167.8	200.096	234.266	224.944	-	-	-	BBCH16-F1
A02p001460.1_BnaEXP	120.539	120.443	109.389	172.873	145.095	141.778	167.428	192.194	185.191	-	-	-	BBCH16-F1
A02p001490.1_BnaEXP	60.2695	67.3063	81.0293	94.9302	116.076	122.037	166.407	183.588	157.073	-	-	-	BBCH16-F1
A02p001610.1_BnaEXP	29.2216	47.2325	40.5146	55.9589	38.38	44.8665	109.236	96.5751	91.1411	-	-	-	BBCH16-F1
A02p001650.1_BnaEXP	299.521	276.31	283.602	388.714	322.017	309.579	518.617	446.541	419.831	-	-	-	BBCH16-F1
A02p001680.1_BnaEXP	23.7426	27.1587	24.3088	61.9545	65.5268	105.885	111.278	74.5828	116.35	-	-	-	BBCH16-F1
A02p001730.1_BnaEXP	175.33	224.354	240.049	412.697	400.65	461.227	407.339	566.064	624.414	-	-	-	BBCH16-F1
A02p001800.1_BnaEXP	426.453	419.188	411.223	641.529	640.29	591.34	1006.61	950.452	724.281	-	-	-	BBCH16-F1
A02p001840.1_BnaEXP	152.5	129.889	115.467	207.847	186.283	244.971	246.037	234.266	200.704	-	-	-	BBCH16-F1
A02p001850.1_BnaEXP	33.7875	44.8708	54.6947	53.9603	51.4853	80.7596	114.341	93.7066	91.1411	-	-	-	BBCH16-F1
A02p001870.1_BnaEXP	32.8743	56.679	44.5661	74.9449	73.0156	57.4291	112.299	88.9256	103.746	-	-	-	BBCH16-F1
A02p002000.1_BnaEXP	109.581	200.738	170.161	398.707	375.375	462.125	279.727	501.043	481.885	-	-	-	BBCH16-F1
A02p002020.1_BnaEXP	4.56587	0	5.06433	2.9978	9.36097	1.79466	82.6929	44.9409	56.236	-	-	-	BBCH16-F1
A02p002070.1_BnaEXP	0	0	0	12.9904	23.4024	17.9466	35.7315	51.6342	45.5706	-	-	-	BBCH16-F1
A02p002220.1_BnaEXP	357.964	299.926	286.641	480.647	433.413	462.125	650.314	618.654	526.486	-	-	-	BBCH16-F1
A02p002280.1_BnaEXP	216.422	281.033	195.483	325.761	344.484	367.905	435.925	463.752	442.131	-	-	-	BBCH16-F1
A02p002300.1_BnaEXP	87.6648	96.8265	75.9649	134.901	146.967	136.394	194.992	223.748	176.465	-	-	-	BBCH16-F1
A02p002320.1_BnaEXP	124.192	107.454	96.2222	181.866	145.095	154.341	205.201	259.127	228.822	-	-	-	BBCH16-F1
A02p002370.1_BnaEXP	0.913175	3.54243	1.01287	5.99559	0.936097	5.38397	19.3971	15.299	8.72628	-	-	-	BBCH16-F1
A02p002390.1_BnaEXP	284.911	416.827	333.233	485.643	639.354	534.808	700.338	841.447	859.054	-	-	-	BBCH16-F1
A02p002480.1_BnaEXP	79.4462	87.3801	82.0421	90.9332	100.162	114.858	175.595	132.91	168.708	-	-	-	BBCH16-F1
A02p002540.1_BnaEXP	3228.99	3433.8	3438.68	4639.59	4123.51	4187.84	6481.7	6343.36	5578.03	-	-	-	BBCH16-F1
A02p002650.1_BnaEXP	134.237	109.816	154.968	78.942	83.3127	99.6035	44.9196	58.3276	57.2056	-	-	-	BBCH16-F1
A02p002720.1_BnaEXP	45.6587	72.0295	63.8105	77.9427	84.2488	94.2195	121.487	126.217	102.776	-	-	-	BBCH16-F1
A02p002800.1_BnaEXP	38.3533	36.6052	48.6176	60.9552	60.8463	61.9157	98.0064	111.874	82.4149	-	-	-	BBCH16-F1
A02p002860.1_BnaEXP	88.578	161.771	126.608	373.725	336.995	354.445	445.113	556.502	273.423	-	-	-	BBCH16-F1
A02p002910.1_BnaEXP	244.731	284.576	306.898	386.716	414.691	455.843	501.262	593.794	538.12	-	-	-	BBCH16-F1
A02p002970.1_BnaEXP	45.6587	51.9557	45.5789	37.9721	41.1883	26.0225	1.0209	4.78095	5.81752	-	-	-	BBCH16-F1
A02p003050.1_BnaEXP	80.3594	93.2841	73.9392	154.886	142.287	184.85	292.998	306.937	212.339	-	-	-	BBCH16-F1
A02p003130.1_BnaEXP	258.428	258.598	241.062	445.672	330.442	400.209	643.167	530.685	499.337	-	-	-	BBCH16-F1
A02p003250.1_BnaEXP	184.461	253.875	199.535	280.794	347.292	362.521	438.987	480.007	401.409	-	-	-	BBCH16-F1
A02p003300.1_BnaEXP	367.096	305.83	358.554	562.587	422.18	530.322	635	624.392	625.383	-	-	-	BBCH16-F1
A02p003360.1_BnaEXP	153.413	142.878	332.22	415.695	485.834	617.362	1305.73	672.201	1390.39	-	-	-	BBCH16-F1
A02p003380.1_BnaEXP	41.0929	33.0627	39.5018	44.9669	40.2522	67.2997	79.6302	74.5828	108.594	-	-	-	BBCH16-F1
A02p003390.1_BnaEXP	108.668	129.889	124.582	156.885	164.753	157.93	227.661	261.996	260.819	-	-	-	BBCH16-F1
A02p003770.1_BnaEXP	4.56587	0	12.1544	6.99486	19.658	13.4599	43.8987	55.459	29.0876	-	-	-	BBCH16-F1
A02p003810.1_BnaEXP	540.6	572.694	447.687	746.451	666.501	612.876	1114.82	1141.69	988.978	-	-	-	BBCH16-F1
A02p003840.1_BnaEXP	56.6168	57.8598	79.0035	102.924	106.715	123.831	96.9855	148.209	133.803	-	-	-	BBCH16-F1
A02p003920.1_BnaEXP	5.47905	2.36162	6.07719	14.989	19.658	17.0493	19.3971	16.2552	18.4221	-	-	-	BBCH16-F1
A02p003980.1_BnaEXP	87.6648	113.358	142.814	130.904	165.689	146.265	196.013	228.529	249.184	-	-	-	BBCH16-F1
A02p003990.1_BnaEXP	45.6587	76.7528	75.9649	56.9581	73.9517	68.197	235.828	241.916	189.069	-	-	-	BBCH16-F1
A02p004000.1_BnaEXP	436.498	318.819	271.448	539.603	409.075	360.726	900.434	861.527	561.391	-	-	-	BBCH16-F1
A02p004100.1_BnaEXP	136.063	160.59	99.2608	197.855	223.727	217.154	263.392	288.769	218.157	-	-	-	BBCH16-F1
A02p004110.1_BnaEXP	3.6527	4.72325	5.06433	6.99486	9.36097	13.4599	25.5225	39.2038	24.2397	-	-	-	BBCH16-F1
A02p004130.1_BnaEXP	127.844	190.111	172.187	233.828	169.434	209.975	318.521	267.733	370.382	-	-	-	BBCH16-F1
A02p004160.1_BnaEXP	0.913175	2.36162	7.09006	10.9919	16.8498	11.6653	15.3135	10.5181	13.5742	-	-	-	BBCH16-F1
A02p004300.1_BnaEXP	548.818	464.059	483.137	433.681	388.48	448.664	1108.7	640.647	1055.88	-	-	-	BBCH16-F1
A02p004310.1_BnaEXP	68.4881	69.6679	82.0421	98.9273	82.3765	78.0676	133.738	123.348	119.259	-	-	-	BBCH16-F1
A02p004450.1_BnaEXP	506.812	700.221	671.53	812.403	833.126	823.748	1073.99	1237.31	1169.32	-	-	-	BBCH16-F1
A02p004490.1_BnaEXP	237.425	347.159	298.795	368.729	400.65	410.079	451.238	621.523	569.147	-	-	-	BBCH16-F1
A02p004520.1_BnaEXP	69.4013	77.9336	64.8234	91.9324	110.46	131.01	137.822	132.91	115.381	-	-	-	BBCH16-F1
A02p004750.1_BnaEXP	40.1797	36.6052	43.5532	51.9618	43.9966	61.0184	102.09	74.5828	78.5365	-	-	-	BBCH16-F1
A02p004960.1_BnaEXP	76.7067	95.6457	87.1064	120.911	110.46	97.8089	157.219	144.385	140.59	-	-	-	BBCH16-F1
A02p004970.1_BnaEXP	1.82635	7.08487	9.11579	69.9486	52.4214	59.2237	304.228	163.508	135.742	-	-	-	BBCH16-F1
A02p004990.1_BnaEXP	0	0	3.0386	102.924	57.1019	114.858	59.2122	134.823	151.256	-	-	-	BBCH16-F1
A02p005030.1_BnaEXP	26.4821	34.2435	57.7333	44.9669	41.1883	95.1169	138.843	92.7504	148.347	-	-	-	BBCH16-F1
A02p005140.1_BnaEXP	65.7486	41.3284	41.5275	102.924	87.057	75.3756	106.174	121.436	90.1715	-	-	-	BBCH16-F1
A02p005150.1_BnaEXP	90.4043	155.867	137.75	177.869	178.795	207.283	234.807	261.04	249.184	-	-	-	BBCH16-F1
A02p005360.1_BnaEXP	2122.22	1550.41	1563.86	2525.14	1932.11	1858.37	4273.49	3189.85	2840.89	-	-	-	BBCH16-F1
A02p005390.1_BnaEXP	170.764	294.022	227.895	265.805	360.397	344.574	496.158	451.321	433.405	-	-	-	BBCH16-F1
A02p005400.1_BnaEXP	189.94	229.077	245.113	344.747	345.42	343.677	350.169	455.146	370.382	-	-	-	BBCH16-F1
A02p005530.1_BnaEXP	0	0	0	0.999266	1.87219	0	9.1881	4.78095	3.87835	-	-	-	BBCH16-F1
A02p005600.1_BnaEXP	21.003	31.8819	31.3988	118.913	126.373	113.961	101.069	130.042	123.138	-	-	-	BBCH16-F1
A02p005720.1_BnaEXP	213.683	264.502	258.281	402.704	365.078	455.843	559.453	581.363	557.512	-	-	-	BBCH16-F1
A02p005840.1_BnaEXP	144.282	131.07	129.647	228.832	197.517	172.287	294.019	333.71	287.967	-	-	-	BBCH16-F1
A02p005870.1_BnaEXP	115.06	96.8265	103.312	136.899	133.862	180.363	173.553	167.333	174.526	-	-	-	BBCH16-F1
A02p005930.1_BnaEXP	198.159	186.568	237.011	290.786	299.551	336.498	458.384	396.819	474.128	-	-	-	BBCH16-F1
A02p005940.1_BnaEXP	164.371	144.059	195.483	228.832	223.727	263.815	336.897	353.79	346.142	-	-	-	BBCH16-F1
A02p005990.1_BnaEXP	285.824	368.413	259.294	495.636	479.282	505.196	620.707	741.047	675.802	-	-	-	BBCH16-F1
A02p006000.1_BnaEXP	309.566	397.933	432.494	545.599	539.192	543.781	1165.87	1101.53	1130.54	-	-	-	BBCH16-F1
A02p006030.1_BnaEXP	266.647	205.461	284.615	378.722	345.42	306.887	484.928	522.079	595.326	-	-	-	BBCH16-F1
A02p006210.1_BnaEXP	209.117	203.1	233.972	312.77	300.487	270.096	500.241	425.504	335.477	-	-	-	BBCH16-F1
A02p006220.1_BnaEXP	31.9611	31.8819	21.2702	84.9376	57.1019	67.2997	95.9646	99.4437	76.5973	-	-	-	BBCH16-F1
A02p006310.2_BnaEXP	0	1.18081	0	6.99486	8.42488	1.79466	11.2299	11.4743	18.4221	-	-	-	BBCH16-F1
A02p006360.1_BnaEXP	3835.33	3916.75	3821.54	5355.06	5189.72	4897.62	8336.67	8323.63	6721.17	-	-	-	BBCH16-F1
A02p006380.1_BnaEXP	1512.22	1000.15	1128.33	5559.91	4916.38	5200.02	13014.4	11624.4	11633.1	-	-	-	BBCH16-F1
A02p006530.1_BnaEXP	84.9253	81.476	84.0678	65.9515	53.3575	58.3264	40.836	32.5104	44.601	-	-	-	BBCH16-F1
A02p006560.1_BnaEXP	109.581	109.816	94.1965	170.874	172.242	161.519	184.783	214.186	197.796	-	-	-	BBCH16-F1
A02p006610.1_BnaEXP	193.593	279.852	253.216	346.745	329.506	442.383	529.847	551.721	514.85	-	-	-	BBCH16-F1
A02p006730.1_BnaEXP	60.2695	46.0517	45.5789	143.894	117.012	110.371	226.64	212.274	168.708	-	-	-	BBCH16-F1
A02p006740.1_BnaEXP	7.3054	3.54243	5.06433	21.9838	17.7858	22.4332	10.209	22.9486	19.3917	-	-	-	BBCH16-F1
A02p007060.1_BnaEXP	179.895	161.771	181.303	230.83	227.472	235.1	393.047	373.87	387.835	-	-	-	BBCH16-F1
A02p007220.1_BnaEXP	399.971	403.838	370.709	541.602	691.776	740.297	772.822	867.264	757.247	-	-	-	BBCH16-F1
A02p007320.1_BnaEXP	8.21857	5.90406	6.07719	20.9846	29.9551	36.7905	35.7315	48.7657	57.2056	-	-	-	BBCH16-F1
A02p007490.1_BnaEXP	895.824	684.871	789.022	1309.04	1135.49	1101.02	1733.49	1584.41	1348.69	-	-	-	BBCH16-F1
A02p007510.1_BnaEXP	129.671	184.207	181.303	207.847	232.152	236.895	573.746	436.022	459.584	-	-	-	BBCH16-F1
A02p007600.1_BnaEXP	309.566	397.933	434.519	485.643	443.71	528.527	844.285	678.894	977.343	-	-	-	BBCH16-F1
A02p007620.1_BnaEXP	312.306	302.288	353.49	439.677	378.183	451.356	739.132	576.582	660.288	-	-	-	BBCH16-F1
A02p007640.1_BnaEXP	58.4432	96.8265	74.952	153.887	131.99	134.599	126.592	196.975	179.374	-	-	-	BBCH16-F1
A02p007670.1_BnaEXP	588.085	638.819	556.063	997.267	918.311	938.606	1013.75	1242.09	1235.25	-	-	-	BBCH16-F1
A02p007690.1_BnaEXP	36.527	53.1365	70.9006	67.9501	76.76	142.675	223.577	169.245	307.359	-	-	-	BBCH16-F1
A02p007700.1_BnaEXP	822.77	834.834	1014.89	1033.24	1081.19	1248.18	1300.63	1618.83	1590.12	-	-	-	BBCH16-F1
A02p007730.1_BnaEXP	21.9162	21.2546	21.2702	36.9728	39.3161	52.0451	62.2749	43.0285	57.2056	-	-	-	BBCH16-F1
A02p007750.1_BnaEXP	756.109	693.136	607.719	896.341	935.161	865.025	1248.56	1231.57	1141.2	-	-	-	BBCH16-F1
A02p007760.1_BnaEXP	93.1438	95.6457	90.145	94.9302	65.5268	85.2463	253.183	133.867	201.674	-	-	-	BBCH16-F1
A02p007800.1_BnaEXP	73.054	93.2841	82.0421	128.905	118.884	111.269	152.114	147.253	172.586	-	-	-	BBCH16-F1
A02p007840.1_BnaEXP	77.6199	98.0074	111.415	130.904	110.46	157.033	209.285	182.632	260.819	-	-	-	BBCH16-F1
A02p007900.1_BnaEXP	555.21	728.561	803.202	956.297	957.627	1025.65	1402.72	1538.51	1364.21	-	-	-	BBCH16-F1
A02p007960.1_BnaEXP	30.1348	50.7749	49.6304	83.9383	77.6961	78.0676	102.09	87.0132	95.0195	-	-	-	BBCH16-F1
A02p007990.1_BnaEXP	106.841	82.6568	90.145	133.902	169.434	148.059	187.846	195.063	159.982	-	-	-	BBCH16-F1
A02p008060.1_BnaEXP	148.847	210.185	162.059	180.867	197.517	222.538	348.127	293.55	407.226	-	-	-	BBCH16-F1
A02p008080.1_BnaEXP	438.324	435.719	346.4	562.587	453.071	518.656	751.383	797.462	724.281	-	-	-	BBCH16-F1
A02p008150.1_BnaEXP	93.1438	113.358	124.582	148.891	158.2	166.006	204.18	233.31	187.13	-	-	-	BBCH16-F1
A02p008180.1_BnaEXP	10.0449	16.5314	11.1415	6.99486	8.42488	8.07596	67.3794	38.2476	70.7798	-	-	-	BBCH16-F1
A02p008330.1_BnaEXP	86.7516	89.7417	100.274	170.874	141.351	111.269	181.72	184.545	163.86	-	-	-	BBCH16-F1
A02p008360.1_BnaEXP	103.189	115.719	100.274	113.916	144.159	129.215	186.825	218.967	186.161	-	-	-	BBCH16-F1
A02p008440.1_BnaEXP	40.1797	36.6052	51.6561	77.9427	56.1658	73.581	143.947	112.83	141.56	-	-	-	BBCH16-F1
A02p008530.1_BnaEXP	233.773	217.269	189.406	324.761	277.085	333.806	464.51	371.958	463.462	-	-	-	BBCH16-F1
A02p008590.1_BnaEXP	78.533	125.166	90.145	131.903	168.498	169.595	206.222	271.558	241.427	-	-	-	BBCH16-F1
A02p008610.1_BnaEXP	95.8834	126.347	84.0678	168.876	138.542	156.135	230.724	195.063	207.492	-	-	-	BBCH16-F1
A02p008820.1_BnaEXP	414.581	400.295	413.249	796.415	806.916	798.623	1302.67	1257.39	1151.87	-	-	-	BBCH16-F1
A02p008840.1_BnaEXP	63.0091	77.9336	75.9649	93.931	87.057	153.443	249.1	224.704	208.461	-	-	-	BBCH16-F1
A02p008920.1_BnaEXP	51.1378	53.1365	32.4117	11.9912	16.8498	0	20.418	17.2114	13.5742	-	-	-	BBCH16-F1
A02p008950.1_BnaEXP	56.6168	43.69	41.5275	74.9449	81.4405	78.965	150.072	109.006	107.624	-	-	-	BBCH16-F1
A02p008990.1_BnaEXP	6.39222	5.90406	8.10293	42.9684	40.2522	38.5851	62.2749	69.8018	61.084	-	-	-	BBCH16-F1
A02p009010.1_BnaEXP	47.4851	90.9225	57.7333	25.9809	36.5078	17.9466	1.0209	2.86857	4.84793	-	-	-	BBCH16-F1
A02p009060.1_BnaEXP	54.7905	38.9668	51.6561	26.9802	14.0415	27.8172	0	0	0	-	-	-	BBCH16-F1
A02p009100.1_BnaEXP	150.674	93.2841	105.338	191.859	137.606	157.93	270.539	283.032	209.431	-	-	-	BBCH16-F1
A02p009190.1_BnaEXP	0	0	0	1.99853	3.74439	4.48665	16.3344	28.6857	33.9355	-	-	-	BBCH16-F1
A02p009270.1_BnaEXP	0.913175	7.08487	0	21.9838	26.2107	35.8932	69.4212	46.8533	60.1144	-	-	-	BBCH16-F1
A02p009370.1_BnaEXP	46.5719	50.7749	31.3988	79.9412	58.038	93.3222	154.156	121.436	105.685	-	-	-	BBCH16-F1
A02p009560.1_BnaEXP	232.86	197.196	235.998	381.719	255.554	291.632	471.656	489.569	430.496	-	-	-	BBCH16-F1
A02p009590.1_BnaEXP	141.542	148.782	159.02	253.813	233.088	294.324	600.289	374.826	546.847	-	-	-	BBCH16-F1
A02p009660.1_BnaEXP	110.494	80.2952	72.9263	188.861	137.606	177.671	247.058	240.96	219.126	-	-	-	BBCH16-F1
A02p009790.1_BnaEXP	314.132	427.454	312.976	507.627	522.342	523.143	618.666	704.712	612.779	-	-	-	BBCH16-F1
A02p009800.1_BnaEXP	5.47905	15.3506	10.1287	18.986	17.7858	26.9199	30.627	36.3352	46.5401	-	-	-	BBCH16-F1
A02p010030.1_BnaEXP	10.0449	21.2546	14.1801	14.989	23.4024	26.9199	39.8151	34.4228	49.4489	-	-	-	BBCH16-F1
A02p010050.1_BnaEXP	525.989	591.587	591.514	616.547	567.275	555.447	1061.74	1164.64	1254.64	-	-	-	BBCH16-F1
A02p010250.1_BnaEXP	217.336	217.269	256.255	300.779	320.145	317.654	492.074	455.146	485.763	-	-	-	BBCH16-F1
A02p010360.1_BnaEXP	97.7097	98.0074	83.055	139.897	123.565	125.626	169.47	162.552	169.678	-	-	-	BBCH16-F1
A02p010620.1_BnaEXP	81.2726	76.7528	94.1965	129.905	157.264	157.033	179.679	212.274	138.651	-	-	-	BBCH16-F1
A02p010680.1_BnaEXP	1064.76	713.21	908.54	1463.92	1140.17	1198.83	2082.64	1808.15	1555.22	-	-	-	BBCH16-F1
A02p010770.1_BnaEXP	316.872	278.671	242.075	488.641	385.672	472.892	507.387	586.144	534.242	-	-	-	BBCH16-F1
A02p010840.1_BnaEXP	0	0	1.01287	8.99339	13.1054	5.38397	24.5016	20.08	29.0876	-	-	-	BBCH16-F1
A02p010900.1_BnaEXP	15.524	20.0738	30.386	66.9508	50.5493	66.4023	94.9437	95.6189	113.442	-	-	-	BBCH16-F1
A02p010950.1_BnaEXP	51.1378	64.9446	69.8877	22.9831	26.2107	25.1252	0	0	0	-	-	-	BBCH16-F1
A02p011040.1_BnaEXP	302.261	327.085	232.959	302.777	342.612	332.012	462.468	393.95	435.344	-	-	-	BBCH16-F1
A02p011060.1_BnaEXP	61.1827	129.889	138.763	168.876	161.009	170.493	238.891	274.426	306.389	-	-	-	BBCH16-F1
A02p011070.1_BnaEXP	120.539	70.8487	90.145	205.849	152.584	173.185	256.246	298.331	251.123	-	-	-	BBCH16-F1
A02p011140.1_BnaEXP	64.8354	75.5719	80.0164	227.833	146.967	192.028	529.847	353.79	383.956	-	-	-	BBCH16-F1
A02p011190.1_BnaEXP	25.5689	10.6273	44.5661	301.778	210.622	188.439	5.1045	12.4305	15.5134	-	-	-	BBCH16-F1
A02p011200.1_BnaEXP	130.584	162.952	123.57	195.856	150.712	148.059	275.643	265.821	265.667	-	-	-	BBCH16-F1
A02p011210.1_BnaEXP	10.0449	4.72325	5.06433	28.9787	34.6356	34.9958	31.6479	45.8971	38.7835	-	-	-	BBCH16-F1
A02p011330.1_BnaEXP	977.097	1009.59	851.82	1468.92	1353.6	1129.74	1739.61	1932.46	1582.37	-	-	-	BBCH16-F1
A02p011390.1_BnaEXP	35.6138	44.8708	51.6561	109.919	71.1434	87.0409	287.894	139.604	214.279	-	-	-	BBCH16-F1
A02p011450.1_BnaEXP	1232.79	1156.02	850.807	1494.9	1368.57	1076.8	2949.38	2238.44	2262.05	-	-	-	BBCH16-F1
A02p011650.1_BnaEXP	0	0	0	9.99265	15.9137	17.9466	44.9196	28.6857	46.5401	-	-	-	BBCH16-F1
A02p011660.1_BnaEXP	60.2695	60.2214	55.7076	123.909	114.204	146.265	221.535	226.617	215.248	-	-	-	BBCH16-F1
A02p011670.1_BnaEXP	1971.54	2270.7	1991.29	2176.4	2380.49	2182.3	4073.39	4167.07	3285.93	-	-	-	BBCH16-F1
A02p011680.1_BnaEXP	1422.73	1953.06	2256.66	1998.53	2168	2293.57	2803.39	4379.35	3477.91	-	-	-	BBCH16-F1
A02p011990.1_BnaEXP	6.39222	4.72325	7.09006	32.9758	28.0829	46.6611	24.5016	43.9847	42.6618	-	-	-	BBCH16-F1
A02p012030.1_BnaEXP	136.976	108.635	130.66	144.893	140.415	132.805	254.204	179.764	207.492	-	-	-	BBCH16-F1
A02p012150.1_BnaEXP	12.7844	25.9779	20.2573	57.9574	43.0605	71.7863	86.7765	70.758	72.719	-	-	-	BBCH16-F1
A02p012220.1_BnaEXP	416.408	458.155	452.751	232.829	208.75	174.082	142.926	185.501	93.0803	-	-	-	BBCH16-F1
A02p012310.1_BnaEXP	0	0	0	2.9978	0	7.17863	9.1881	14.3428	23.2701	-	-	-	BBCH16-F1
A02p012500.1_BnaEXP	591.737	530.184	633.041	840.382	839.679	967.321	1332.28	1271.73	1040.37	-	-	-	BBCH16-F1
A02p012550.1_BnaEXP	73.9672	96.8265	60.7719	35.9736	50.5493	28.7145	42.8778	46.8533	46.5401	-	-	-	BBCH16-F1
A02p012580.1_BnaEXP	11.8713	28.3395	20.2573	213.843	210.622	148.059	260.33	227.573	218.157	-	-	-	BBCH16-F1
A02p012720.1_BnaEXP	314.132	259.779	256.255	319.765	342.612	327.525	635	627.26	652.532	-	-	-	BBCH16-F1
A02p012760.1_BnaEXP	24.6557	17.7122	20.2573	32.9758	38.38	45.7638	54.1077	43.9847	49.4489	-	-	-	BBCH16-F1
A02p012770.1_BnaEXP	51.1378	38.9668	53.6819	18.986	28.0829	23.3306	8.1672	6.69333	5.81752	-	-	-	BBCH16-F1
A02p012780.1_BnaEXP	5.47905	2.36162	6.07719	6.99486	4.68049	8.07596	0	0	0.969586	-	-	-	BBCH16-F1
A02p012790.1_BnaEXP	223.728	196.015	199.535	293.784	219.983	212.667	331.793	359.527	292.815	-	-	-	BBCH16-F1
A02p012810.1_BnaEXP	265.734	358.967	275.499	431.683	461.496	465.714	542.098	714.274	596.296	-	-	-	BBCH16-F1
A02p012920.1_BnaEXP	66.6618	86.1993	74.952	69.9486	99.2263	78.0676	135.78	158.727	137.681	-	-	-	BBCH16-F1
A02p012950.1_BnaEXP	39097.6	47329.3	53349.7	46715.7	49744.2	52413.9	60870.2	75539.9	82731.9	-	-	-	BBCH16-F1
A02p013010.1_BnaEXP	190.853	233.801	194.47	259.809	263.043	280.864	346.085	446.541	447.949	-	-	-	BBCH16-F1
A02p013030.1_BnaEXP	562.516	699.04	639.118	1026.25	1056.85	1251.77	964.751	1178.03	1198.41	-	-	-	BBCH16-F1
A02p013160.1_BnaEXP	158.892	148.782	140.788	254.813	195.644	236.895	252.162	243.828	221.066	-	-	-	BBCH16-F1
A02p013240.1_BnaEXP	253.863	266.863	195.483	257.81	273.34	220.743	348.127	398.731	322.872	-	-	-	BBCH16-F1
A02p013330.1_BnaEXP	55.7037	64.9446	56.7205	42.9684	42.1244	30.5092	28.5852	41.1161	23.2701	-	-	-	BBCH16-F1
A02p013380.1_BnaEXP	266.647	232.62	242.075	315.768	334.187	247.663	616.624	494.35	399.47	-	-	-	BBCH16-F1
A02p013400.1_BnaEXP	0.913175	3.54243	0	11.9912	16.8498	16.1519	22.4598	24.8609	27.1484	-	-	-	BBCH16-F1
A02p013410.1_BnaEXP	167.111	127.528	177.251	450.669	390.353	392.133	623.77	461.839	508.063	-	-	-	BBCH16-F1
A02p013420.1_BnaEXP	53.8773	56.679	46.5918	46.9655	54.2936	80.7596	147.01	94.6628	102.776	-	-	-	BBCH16-F1
A02p013520.1_BnaEXP	151.587	157.048	169.149	149.89	179.731	164.211	247.058	241.916	223.005	-	-	-	BBCH16-F1
A02p013580.1_BnaEXP	2.73952	5.90406	11.1415	4.99633	14.9776	25.1252	28.5852	36.3352	44.601	-	-	-	BBCH16-F1
A02p013590.1_BnaEXP	15.524	17.7122	20.2573	16.9875	8.42488	8.97329	0	0	0	-	-	-	BBCH16-F1
A02p013610.1_BnaEXP	109.581	93.2841	88.1193	119.912	164.753	155.238	220.514	222.792	358.747	-	-	-	BBCH16-F1
A02p013720.1_BnaEXP	2.73952	7.08487	3.0386	12.9904	19.658	12.5626	44.9196	54.5028	40.7226	-	-	-	BBCH16-F1
A02p013780.1_BnaEXP	136.063	152.325	113.441	317.766	315.465	347.266	596.206	486.7	482.854	-	-	-	BBCH16-F1
A02p013790.1_BnaEXP	74.8803	92.1033	84.0678	223.835	203.133	204.591	504.325	413.074	459.584	-	-	-	BBCH16-F1
A02p013810.1_BnaEXP	15.524	16.5314	16.2059	37.9721	46.8049	42.1745	34.7106	31.5542	30.0572	-	-	-	BBCH16-F1
A02p013830.1_BnaEXP	106.841	30.7011	67.862	224.835	202.197	235.998	423.674	310.762	344.203	-	-	-	BBCH16-F1
A02p013870.1_BnaEXP	51.1378	101.55	93.1836	72.9464	111.396	104.987	184.783	191.238	243.366	-	-	-	BBCH16-F1
A02p013890.1_BnaEXP	322.351	331.808	256.255	424.688	343.548	327.525	541.077	527.817	476.067	-	-	-	BBCH16-F1
A02p014180.1_BnaEXP	16.4371	8.26568	9.11579	53.9603	65.5268	78.0676	126.592	104.225	103.746	-	-	-	BBCH16-F1
A02p014190.1_BnaEXP	5.47905	3.54243	10.1287	49.9633	45.8688	49.3531	75.5466	79.3637	71.7494	-	-	-	BBCH16-F1
A02p014250.1_BnaEXP	254.776	329.446	278.538	304.776	320.145	342.78	465.531	543.116	540.06	-	-	-	BBCH16-F1
A02p014260.1_BnaEXP	63.9222	40.1476	50.6433	88.9346	107.651	65.505	283.81	252.434	191.008	-	-	-	BBCH16-F1
A02p014300.1_BnaEXP	393.578	184.207	336.271	667.509	468.049	506.991	1274.08	1079.54	1003.52	-	-	-	BBCH16-F1
A02p014380.1_BnaEXP	43.8324	22.4354	26.3345	74.9449	57.1019	59.2237	95.9646	103.269	101.807	-	-	-	BBCH16-F1
A02p014420.1_BnaEXP	312.306	538.45	447.687	810.404	825.638	897.329	1136.26	1349.18	1361.3	-	-	-	BBCH16-F1
A02p014820.1_BnaEXP	37.4402	38.9668	28.3602	60.9552	41.1883	62.813	74.5257	77.4513	71.7494	-	-	-	BBCH16-F1
A02p014970.1_BnaEXP	723.235	510.111	506.433	748.45	582.252	551.857	1240.39	809.892	1105.33	-	-	-	BBCH16-F1
A02p014990.1_BnaEXP	39.2665	64.9446	45.5789	76.9434	77.6961	81.6569	138.843	124.305	163.86	-	-	-	BBCH16-F1
A02p015060.1_BnaEXP	6.39222	16.5314	8.10293	38.9714	23.4024	29.6119	27.5643	27.7295	40.7226	-	-	-	BBCH16-F1
A02p015160.1_BnaEXP	0.913175	1.18081	6.07719	5.99559	5.61658	4.48665	15.3135	18.1676	13.5742	-	-	-	BBCH16-F1
A02p015190.1_BnaEXP	526.902	537.269	479.085	715.474	643.099	585.956	858.577	1146.47	804.757	-	-	-	BBCH16-F1
A02p015270.1_BnaEXP	36.527	23.6162	70.9006	127.906	121.693	134.599	231.744	295.462	327.72	-	-	-	BBCH16-F1
A02p015350.1_BnaEXP	110.494	95.6457	135.724	175.871	169.434	163.314	192.95	264.865	245.305	-	-	-	BBCH16-F1
A02p015360.1_BnaEXP	106.841	94.4649	108.377	156.885	126.373	135.497	203.159	249.565	172.586	-	-	-	BBCH16-F1
A02p015430.1_BnaEXP	190.853	268.044	220.805	301.778	283.637	297.913	462.468	411.161	409.166	-	-	-	BBCH16-F1
A02p015460.1_BnaEXP	924.133	1199.7	1219.49	1463.92	1574.52	1700.44	1958.09	2418.2	2151.51	-	-	-	BBCH16-F1
A02p015470.1_BnaEXP	959.747	1153.65	1066.55	1304.04	1117.7	1166.53	1482.35	1537.55	1415.6	-	-	-	BBCH16-F1
A02p015620.1_BnaEXP	1832.74	1249.3	1450.42	1978.55	1479.03	1460.85	2781.95	2556.85	2191.26	-	-	-	BBCH16-F1
A02p015630.1_BnaEXP	2550.5	2461.99	2743.85	3062.75	2907.52	2881.32	4393.95	4258.87	3838.59	-	-	-	BBCH16-F1
A02p015650.1_BnaEXP	77.6199	95.6457	87.1064	130.904	101.099	107.68	174.574	185.501	157.073	-	-	-	BBCH16-F1
A02p015680.1_BnaEXP	87.6648	79.1144	82.0421	105.922	123.565	108.577	130.675	146.297	137.681	-	-	-	BBCH16-F1
A02p015690.1_BnaEXP	126.931	177.122	152.943	195.856	167.561	216.256	397.13	339.447	296.693	-	-	-	BBCH16-F1
A02p015730.1_BnaEXP	0	4.72325	8.10293	12.9904	33.6995	37.6878	5.1045	4.78095	10.6654	-	-	-	BBCH16-F1
A02p015740.1_BnaEXP	0	0	0	2.9978	0	0	9.1881	18.1676	15.5134	-	-	-	BBCH16-F1
A02p015970.1_BnaEXP	166.198	131.07	148.891	226.833	181.603	139.983	417.548	284.944	497.398	-	-	-	BBCH16-F1
A02p015990.1_BnaEXP	14.6108	16.5314	13.1672	11.9912	11.2332	14.3573	2.0418	0	2.90876	-	-	-	BBCH16-F1
A02p016030.1_BnaEXP	1997.11	3081.92	2631.43	2910.86	3067.59	2593.28	3969.26	4791.47	3746.48	-	-	-	BBCH16-F1
A02p016240.1_BnaEXP	44.7456	47.2325	48.6176	76.9434	82.3765	89.7329	168.449	165.421	142.529	-	-	-	BBCH16-F1
A02p016250.1_BnaEXP	34.7006	46.0517	17.2187	110.918	110.46	96.9115	180.699	135.779	96.9587	-	-	-	BBCH16-F1
A02p016290.1_BnaEXP	17.3503	14.1697	23.2959	8.99339	14.9776	17.9466	1.0209	0	0	-	-	-	BBCH16-F1
A02p016320.1_BnaEXP	153.413	206.642	259.294	378.722	418.435	472.892	442.05	524.948	503.215	-	-	-	BBCH16-F1
A02p016400.1_BnaEXP	5.47905	7.08487	5.06433	1.99853	2.80829	1.79466	13.2717	27.7295	18.4221	-	-	-	BBCH16-F1
A02p016540.1_BnaEXP	0	1.18081	5.06433	4.99633	5.61658	7.17863	14.2926	16.2552	9.69586	-	-	-	BBCH16-F1
A02p016560.1_BnaEXP	206.377	237.343	229.921	322.763	326.698	322.141	351.19	434.11	387.835	-	-	-	BBCH16-F1
A02p016610.1_BnaEXP	114.147	128.708	127.621	169.875	158.2	177.671	193.971	183.588	199.735	-	-	-	BBCH16-F1
A02p016650.1_BnaEXP	214.596	251.513	196.496	151.888	140.415	176.774	99.0273	116.655	112.472	-	-	-	BBCH16-F1
A02p016670.1_BnaEXP	7.3054	8.26568	9.11579	31.9765	33.6995	34.9958	60.2331	54.5028	49.4489	-	-	-	BBCH16-F1
A02p016710.1_BnaEXP	30.1348	37.786	42.5403	21.9838	28.0829	25.1252	12.2508	13.3866	10.6654	-	-	-	BBCH16-F1
A02p016750.1_BnaEXP	152.5	161.771	137.75	327.759	302.359	338.293	435.925	392.038	381.048	-	-	-	BBCH16-F1
A02p016820.1_BnaEXP	948.789	1329.59	1423.08	503.63	511.109	487.25	413.465	460.883	370.382	-	-	-	BBCH16-F1
A02p016930.1_BnaEXP	111.407	64.9446	66.8491	381.719	312.656	252.149	874.912	570.845	621.505	-	-	-	BBCH16-F1
A02p017200.1_BnaEXP	2.73952	2.36162	4.05146	17.9868	18.7219	11.6653	54.1077	43.9847	49.4489	-	-	-	BBCH16-F1
A02p017390.1_BnaEXP	138.803	69.6679	92.1708	225.834	168.498	173.185	402.235	303.112	355.838	-	-	-	BBCH16-F1
A02p017560.1_BnaEXP	531.468	533.727	569.231	880.353	695.52	856.052	1075.01	1048.94	879.415	-	-	-	BBCH16-F1
A02p017620.1_BnaEXP	326.003	356.605	381.85	513.622	483.026	447.767	674.815	660.727	591.448	-	-	-	BBCH16-F1
A02p017760.1_BnaEXP	16.4371	17.7122	24.3088	30.9772	21.5302	37.6878	60.2331	40.16	51.3881	-	-	-	BBCH16-F1
A02p017930.1_BnaEXP	115.06	122.804	108.377	147.891	148.839	164.211	220.514	175.939	192.948	-	-	-	BBCH16-F1
A02p018020.1_BnaEXP	2.73952	1.18081	1.01287	9.99265	8.42488	6.2813	24.5016	14.3428	16.483	-	-	-	BBCH16-F1
A02p018030.1_BnaEXP	167.111	93.2841	136.737	247.818	190.964	227.024	366.503	309.805	349.051	-	-	-	BBCH16-F1
A02p018040.1_BnaEXP	540.6	552.62	475.034	735.459	615.016	557.241	1113.8	982.006	807.665	-	-	-	BBCH16-F1
A02p018100.1_BnaEXP	139.716	93.2841	102.299	139.897	122.629	121.139	206.222	165.421	188.1	-	-	-	BBCH16-F1
A02p018550.1_BnaEXP	52.051	80.2952	87.1064	90.9332	68.3351	105.885	153.135	146.297	162.891	-	-	-	BBCH16-F1
A02p018600.1_BnaEXP	76.7067	36.6052	22.283	83.9383	79.5683	101.398	230.724	207.493	127.016	-	-	-	BBCH16-F1
A02p018620.1_BnaEXP	21.9162	38.9668	27.3474	12.9904	10.2971	8.07596	0	0	0	-	-	-	BBCH16-F1
A02p018630.1_BnaEXP	455.674	550.258	442.622	652.52	602.847	416.361	1251.62	1146.47	769.852	-	-	-	BBCH16-F1
A02p018680.1_BnaEXP	475.764	518.376	537.832	952.3	838.743	829.132	816.72	1207.67	993.826	-	-	-	BBCH16-F1
A02p018700.1_BnaEXP	275.779	211.365	233.972	341.749	208.75	209.078	433.883	478.095	380.078	-	-	-	BBCH16-F1
A02p018760.1_BnaEXP	457.501	477.048	485.163	558.589	535.448	674.791	815.699	861.527	783.426	-	-	-	BBCH16-F1
A02p018770.1_BnaEXP	12.7844	7.08487	7.09006	4.99633	1.87219	2.69199	0	0	0	-	-	-	BBCH16-F1
A02p018880.1_BnaEXP	168.937	197.196	162.059	253.813	266.788	266.507	366.503	419.767	379.108	-	-	-	BBCH16-F1
A02p018940.1_BnaEXP	134.237	114.539	139.775	153.887	81.4405	101.398	228.682	224.704	218.157	-	-	-	BBCH16-F1
A02p019010.1_BnaEXP	18.2635	25.9779	15.193	61.9545	48.6771	68.197	131.696	129.086	123.138	-	-	-	BBCH16-F1
A02p019110.1_BnaEXP	0.913175	2.36162	0	5.99559	2.80829	3.58932	10.209	19.1238	11.635	-	-	-	BBCH16-F1
A02p019150.1_BnaEXP	3.6527	8.26568	12.1544	19.9853	27.1468	28.7145	33.6897	49.7219	38.7835	-	-	-	BBCH16-F1
A02p019170.1_BnaEXP	6.39222	5.90406	4.05146	5.99559	2.80829	3.58932	0	0	0	-	-	-	BBCH16-F1
A02p019200.1_BnaEXP	103.189	69.6679	117.492	17.9868	20.5941	12.5626	26.5434	21.0362	9.69586	-	-	-	BBCH16-F1
A02p019280.1_BnaEXP	1.82635	1.18081	1.01287	0	0	0	5.1045	3.82476	2.90876	-	-	-	BBCH16-F1
A02p019440.1_BnaEXP	366.183	451.07	361.593	293.784	235.897	284.453	185.804	203.668	193.917	-	-	-	BBCH16-F1
A02p019450.1_BnaEXP	116.886	129.889	109.389	216.841	234.024	245.868	266.455	324.148	306.389	-	-	-	BBCH16-F1
A02p019500.1_BnaEXP	33.7875	17.7122	36.4632	46.9655	57.1019	54.7371	77.5884	55.459	68.8406	-	-	-	BBCH16-F1
A02p019700.1_BnaEXP	5.47905	8.26568	6.07719	74.9449	38.38	44.8665	82.6929	64.0647	59.1448	-	-	-	BBCH16-F1
A02p019850.1_BnaEXP	227.381	233.801	102.299	79.9412	33.6995	49.3531	14.2926	6.69333	13.5742	-	-	-	BBCH16-F1
A02p020040.1_BnaEXP	0	0	0	40.9699	27.1468	65.505	134.759	88.9256	81.4453	-	-	-	BBCH16-F1
A02p020280.1_BnaEXP	159.806	172.399	228.908	352.741	298.615	296.119	300.145	422.636	426.618	-	-	-	BBCH16-F1
A02p020520.1_BnaEXP	1615.41	1480.74	1717.82	1914.59	1710.25	1640.32	2808.5	2556.85	2225.2	-	-	-	BBCH16-F1
A02p020650.1_BnaEXP	523.249	616.384	647.221	916.327	906.142	836.311	996.399	1380.74	1256.58	-	-	-	BBCH16-F1
A02p020860.1_BnaEXP	13.6976	3.54243	11.1415	24.9816	22.4663	35.8932	49.0032	32.5104	44.601	-	-	-	BBCH16-F1
A02p021040.1_BnaEXP	51.1378	51.9557	45.5789	28.9787	34.6356	29.6119	14.2926	14.3428	25.2093	-	-	-	BBCH16-F1
A02p021050.1_BnaEXP	52.9641	76.7528	64.8234	34.9743	43.0605	48.4558	3.0627	7.64952	13.5742	-	-	-	BBCH16-F1
A02p021080.1_BnaEXP	106.841	64.9446	68.8749	167.877	172.242	129.215	258.288	238.091	201.674	-	-	-	BBCH16-F1
A02p021330.1_BnaEXP	264.821	419.188	321.078	332.755	328.57	366.11	780.989	458.015	647.684	-	-	-	BBCH16-F1
A02p021530.2_BnaEXP	56.6168	87.3801	74.952	115.915	114.204	111.269	139.863	112.83	144.468	-	-	-	BBCH16-F1
A02p021730.1_BnaEXP	645.615	758.081	686.723	717.473	768.536	729.529	869.807	966.707	904.624	-	-	-	BBCH16-F1
A02p021750.1_BnaEXP	1306.75	1478.38	1130.36	1382.98	1460.31	1420.47	1949.92	1907.6	1884.88	-	-	-	BBCH16-F1
A02p021830.1_BnaEXP	9.13175	8.26568	10.1287	7.99412	14.9776	11.6653	27.5643	23.9047	17.4526	-	-	-	BBCH16-F1
A02p021850.1_BnaEXP	62.0959	54.3173	63.8105	29.978	29.9551	31.4065	0	0	0	-	-	-	BBCH16-F1
A02p021860.1_BnaEXP	353.399	459.336	343.361	176.87	175.986	175.876	19.3971	23.9047	18.4221	-	-	-	BBCH16-F1
A02p021950.1_BnaEXP	44.7456	56.679	23.2959	8.99339	10.2971	8.07596	8.1672	0	5.81752	-	-	-	BBCH16-F1
A02p022040.1_BnaEXP	300.435	307.011	311.963	420.691	411.883	452.254	574.767	691.325	682.589	-	-	-	BBCH16-F1
A02p022050.1_BnaEXP	83.0989	100.369	96.2222	188.861	204.069	215.359	326.688	334.666	290.876	-	-	-	BBCH16-F1
A02p022110.1_BnaEXP	34.7006	55.4982	29.3731	4.99633	10.2971	5.38397	2.0418	2.86857	0	-	-	-	BBCH16-F1
A02p022160.1_BnaEXP	1.82635	0	0	19.9853	33.6995	34.9958	70.4421	61.1961	50.4185	-	-	-	BBCH16-F1
A02p022180.1_BnaEXP	0	0	0	9.99265	13.1054	12.5626	35.7315	28.6857	32.9659	-	-	-	BBCH16-F1
A02p022200.1_BnaEXP	102.276	88.5609	97.2351	147.891	126.373	100.501	201.117	182.632	164.83	-	-	-	BBCH16-F1
A02p022220.1_BnaEXP	1.82635	0	0	12.9904	18.7219	16.1519	23.4807	18.1676	5.81752	-	-	-	BBCH16-F1
A02p022250.1_BnaEXP	124.192	151.144	151.93	205.849	186.283	226.127	345.064	262.952	369.412	-	-	-	BBCH16-F1
A02p022350.1_BnaEXP	212.77	192.472	165.097	244.82	220.919	247.663	351.19	292.594	321.903	-	-	-	BBCH16-F1
A02p022560.1_BnaEXP	7.3054	12.9889	33.4246	218.839	171.306	204.591	25.5225	77.4513	32.9659	-	-	-	BBCH16-F1
A02p022690.1_BnaEXP	411.842	382.583	355.516	730.463	622.505	667.613	1029.07	925.591	774.7	-	-	-	BBCH16-F1
A02p022710.1_BnaEXP	1.82635	12.9889	0	157.884	111.396	129.215	433.883	324.148	541.999	-	-	-	BBCH16-F1
A02p022730.1_BnaEXP	59.3564	34.2435	52.669	54.9596	64.5907	54.7371	90.8601	73.6266	87.2628	-	-	-	BBCH16-F1
A02p022780.1_BnaEXP	230.12	198.376	198.522	326.76	292.998	340.985	461.447	357.615	468.31	-	-	-	BBCH16-F1
A02p022950.1_BnaEXP	60.2695	74.3911	81.0293	61.9545	73.0156	33.2012	306.27	152.99	153.195	-	-	-	BBCH16-F1
A02p022960.1_BnaEXP	811.812	1160.74	905.502	1522.88	1638.17	1512.9	2453.22	2333.1	1855.79	-	-	-	BBCH16-F1
A02p022980.1_BnaEXP	292.216	456.974	358.554	174.871	178.795	131.01	0	0	0	-	-	-	BBCH16-F1
A02p023040.1_BnaEXP	25.5689	23.6162	20.2573	62.9537	40.2522	48.4558	84.7347	125.261	102.776	-	-	-	BBCH16-F1
A02p023130.1_BnaEXP	156.153	167.675	184.341	110.918	114.204	115.755	130.675	124.305	154.164	-	-	-	BBCH16-F1
A02p023220.1_BnaEXP	259.342	268.044	331.207	387.715	366.014	428.026	697.275	579.451	535.212	-	-	-	BBCH16-F1
A02p023230.1_BnaEXP	111.407	79.1144	85.0807	154.886	109.523	122.037	221.535	173.07	175.495	-	-	-	BBCH16-F1
A02p023250.1_BnaEXP	11285	10328.6	12067.3	5686.82	4731.97	4491.13	3270.97	2594.14	1667.69	-	-	-	BBCH16-F1
A02p023320.1_BnaEXP	10.0449	8.26568	3.0386	2.9978	12.1693	9.87062	38.7942	19.1238	31.9963	-	-	-	BBCH16-F1
A02p023390.1_BnaEXP	30.1348	36.6052	65.8363	9.99265	1.87219	3.58932	0	0	0	-	-	-	BBCH16-F1
A02p023580.1_BnaEXP	4957.63	4931.07	4513.33	5232.15	4388.42	4749.56	8443.87	8031.99	6690.15	-	-	-	BBCH16-F1
A02p023640.1_BnaEXP	108.668	123.985	149.904	239.824	247.13	214.462	175.595	251.478	240.457	-	-	-	BBCH16-F1
A02p023750.1_BnaEXP	40.1797	46.0517	47.6047	47.9647	58.038	56.5317	18.3762	27.7295	15.5134	-	-	-	BBCH16-F1
A02p023800.1_BnaEXP	159.806	207.823	164.084	210.845	238.705	244.971	302.187	353.79	398.5	-	-	-	BBCH16-F1
A02p023830.1_BnaEXP	57.53	46.0517	91.1579	88.9346	90.8014	100.501	239.912	132.91	230.762	-	-	-	BBCH16-F1
A02p024080.1_BnaEXP	1100.38	1313.06	1249.88	1017.25	937.033	922.454	807.532	917.942	849.358	-	-	-	BBCH16-F1
A02p024150.1_BnaEXP	78.533	51.9557	57.7333	31.9765	43.9966	39.4825	16.3344	21.0362	29.0876	-	-	-	BBCH16-F1
A02p024400.1_BnaEXP	382.62	586.863	580.372	823.395	847.168	1112.69	919.831	1190.46	1109.21	-	-	-	BBCH16-F1
A02p024410.1_BnaEXP	1205.39	1289.45	1302.55	1790.68	1658.76	1807.22	2138.79	2474.62	2133.09	-	-	-	BBCH16-F1
A02p024420.1_BnaEXP	77.6199	80.2952	99.2608	138.898	142.287	118.447	197.034	214.186	203.613	-	-	-	BBCH16-F1
A02p024430.1_BnaEXP	207.291	315.277	286.641	476.65	517.662	462.125	361.399	525.904	622.475	-	-	-	BBCH16-F1
A02p024520.1_BnaEXP	52.051	69.6679	62.7977	97.928	79.5683	101.398	127.613	111.874	105.685	-	-	-	BBCH16-F1
A02p024530.1_BnaEXP	85.8384	88.5609	120.531	113.916	131.99	123.831	173.553	181.676	181.313	-	-	-	BBCH16-F1
A02p024550.1_BnaEXP	486.722	643.542	368.683	690.492	585.997	553.652	1474.18	1090.06	1087.88	-	-	-	BBCH16-F1
A02p024560.1_BnaEXP	30.1348	22.4354	20.2573	47.9647	34.6356	39.4825	56.1495	58.3276	63.0231	-	-	-	BBCH16-F1
A02p024570.1_BnaEXP	1.82635	8.26568	1.01287	13.9897	16.8498	12.5626	30.627	32.5104	32.9659	-	-	-	BBCH16-F1
A02p024670.1_BnaEXP	331.483	433.358	432.494	527.612	431.541	594.929	669.711	719.054	657.38	-	-	-	BBCH16-F1
A02p024790.1_BnaEXP	233.773	407.38	338.297	427.686	656.204	641.59	828.971	1000.17	968.617	-	-	-	BBCH16-F1
A02p024820.1_BnaEXP	1033.71	832.472	882.206	1376.99	992.263	987.062	1851.91	1450.54	1526.13	-	-	-	BBCH16-F1
A02p024830.1_BnaEXP	69.4013	38.9668	54.6947	63.953	61.7824	69.0943	157.219	95.6189	115.381	-	-	-	BBCH16-F1
A02p024920.1_BnaEXP	304.087	330.627	319.053	461.661	443.71	449.562	609.477	608.136	701.011	-	-	-	BBCH16-F1
A02p025190.1_BnaEXP	154.327	115.719	119.518	223.835	164.753	199.207	264.413	301.2	284.089	-	-	-	BBCH16-F1
A02p025200.1_BnaEXP	19.1767	20.0738	15.193	35.9736	49.6131	41.2771	61.254	71.7142	63.0231	-	-	-	BBCH16-F1
A02p025270.1_BnaEXP	93.1438	85.0184	128.634	119.912	119.82	110.371	168.449	157.771	180.343	-	-	-	BBCH16-F1
A02p025290.1_BnaEXP	266.647	256.236	200.547	357.737	289.254	254.841	550.265	443.672	491.58	-	-	-	BBCH16-F1
A02p025390.1_BnaEXP	168.937	138.155	99.2608	244.82	258.363	218.051	325.667	325.104	289.906	-	-	-	BBCH16-F1
A02p025410.1_BnaEXP	86.7516	101.55	135.724	132.902	128.245	169.595	461.447	214.186	545.877	-	-	-	BBCH16-F1
A02p025460.1_BnaEXP	281.258	276.31	348.426	248.817	239.641	347.266	860.619	423.592	899.776	-	-	-	BBCH16-F1
A02p025550.1_BnaEXP	152.5	166.494	192.445	261.808	247.13	268.301	402.235	407.337	339.355	-	-	-	BBCH16-F1
A02p025560.1_BnaEXP	4995.07	5027.9	6847.98	7075.8	6001.32	7170.56	12425.4	9845.88	11671.9	-	-	-	BBCH16-F1
A02p025570.1_BnaEXP	76.7067	101.55	80.0164	74.9449	113.268	148.059	219.494	158.727	192.948	-	-	-	BBCH16-F1
A02p025650.1_BnaEXP	1450.12	1537.42	1650.97	2486.17	2477.85	2688.4	3909.03	3296.94	2732.3	-	-	-	BBCH16-F1
A02p025710.1_BnaEXP	32.8743	28.3395	34.4374	60.9552	67.399	54.7371	60.2331	64.0647	59.1448	-	-	-	BBCH16-F1
A02p025870.1_BnaEXP	78.533	82.6568	91.1579	100.926	92.6736	95.1169	133.738	132.91	148.347	-	-	-	BBCH16-F1
A02p025890.1_BnaEXP	1336.89	995.424	1420.04	1197.12	1171.99	1433.93	2236.79	1990.79	2380.34	-	-	-	BBCH16-F1
A02p025980.1_BnaEXP	164.371	212.546	115.467	204.849	202.197	174.979	303.207	271.558	260.819	-	-	-	BBCH16-F1
A02p025990.1_BnaEXP	180.809	171.218	159.02	198.854	234.024	225.23	344.043	378.651	290.876	-	-	-	BBCH16-F1
A02p026020.1_BnaEXP	79.4462	114.539	112.428	149.89	184.411	165.108	285.852	312.674	194.887	-	-	-	BBCH16-F1
A02p026030.1_BnaEXP	210.03	151.144	165.097	300.779	239.641	234.203	295.04	309.805	273.423	-	-	-	BBCH16-F1
A02p026190.1_BnaEXP	95.8834	89.7417	97.2351	145.893	147.903	179.466	237.87	235.223	215.248	-	-	-	BBCH16-F1
A02p026440.1_BnaEXP	43.8324	28.3395	44.5661	65.9515	67.399	67.2997	76.5675	65.9771	64.9623	-	-	-	BBCH16-F1
A02p026460.1_BnaEXP	6.39222	17.7122	13.1672	1.99853	9.36097	19.7412	43.8987	41.1161	47.5097	-	-	-	BBCH16-F1
A02p026610.1_BnaEXP	129.671	145.24	101.287	188.861	141.351	139.983	236.849	242.872	214.279	-	-	-	BBCH16-F1
A02p026690.1_BnaEXP	368.009	317.638	351.464	496.635	396.905	450.459	754.445	632.997	673.863	-	-	-	BBCH16-F1
A02p026790.1_BnaEXP	255.689	291.661	242.075	436.679	411.883	439.691	534.952	585.188	482.854	-	-	-	BBCH16-F1
A02p027120.1_BnaEXP	87.6648	147.601	144.84	191.859	190.028	165.108	281.769	269.645	260.819	-	-	-	BBCH16-F1
A02p027170.1_BnaEXP	223.728	314.096	259.294	384.717	333.251	404.695	449.196	458.971	473.158	-	-	-	BBCH16-F1
A02p027350.1_BnaEXP	275.779	218.45	228.908	345.746	263.979	279.967	482.886	419.767	470.249	-	-	-	BBCH16-F1
A02p027490.1_BnaEXP	1199	1363.84	1453.46	1929.58	1948.95	2116.8	3262.8	3497.74	2550.01	-	-	-	BBCH16-F1
A02p027540.1_BnaEXP	89.4911	107.454	112.428	191.859	222.791	228.819	211.326	206.537	249.184	-	-	-	BBCH16-F1
A02p027650.1_BnaEXP	4.56587	5.90406	6.07719	11.9912	8.42488	7.17863	24.5016	18.1676	15.5134	-	-	-	BBCH16-F1
A02p027720.1_BnaEXP	483.983	443.985	399.069	647.524	585.997	655.947	1002.52	903.599	1012.25	-	-	-	BBCH16-F1
A02p027730.1_BnaEXP	76.7067	51.9557	71.9135	123.909	98.2902	114.858	106.174	126.217	114.411	-	-	-	BBCH16-F1
A02p027790.1_BnaEXP	1609.93	1344.94	1080.73	2172.4	1754.25	1684.29	3672.18	3001.48	3332.47	-	-	-	BBCH16-F1
A02p028330.1_BnaEXP	49.3114	17.7122	21.2702	123.909	109.523	132.805	108.215	112.83	87.2628	-	-	-	BBCH16-F1
A02p028350.1_BnaEXP	79.4462	61.4022	67.862	90.9332	88.9292	78.965	163.344	139.604	115.381	-	-	-	BBCH16-F1
A02p028410.1_BnaEXP	95.8834	118.081	90.145	30.9772	31.8273	21.5359	0	0	0	-	-	-	BBCH16-F1
A02p028430.1_BnaEXP	114.147	127.528	139.775	144.893	177.858	185.747	229.703	213.23	266.636	-	-	-	BBCH16-F1
A02p028450.1_BnaEXP	261.168	366.052	357.541	510.625	566.339	595.827	688.087	705.668	607.931	-	-	-	BBCH16-F1
A02p028520.1_BnaEXP	0	0	0	4.99633	0	0.897329	57.1704	76.4951	21.3309	-	-	-	BBCH16-F1
A02p028590.1_BnaEXP	77.6199	92.1033	95.2094	126.907	116.076	126.523	170.49	209.405	179.374	-	-	-	BBCH16-F1
A02p028600.1_BnaEXP	3034.48	2731.22	2986.94	3803.2	3332.51	3197.18	4579.76	4558.15	4116.86	-	-	-	BBCH16-F1
A02p028680.1_BnaEXP	19.1767	15.3506	30.386	46.9655	29.9551	56.5317	66.3585	65.9771	80.4757	-	-	-	BBCH16-F1
A02p028710.1_BnaEXP	1444.64	1071	1054.39	1743.72	1374.19	1307.41	2416.47	2043.38	1908.15	-	-	-	BBCH16-F1
A02p028720.1_BnaEXP	155.24	153.506	193.457	193.857	253.682	255.739	412.444	392.994	453.767	-	-	-	BBCH16-F1
A02p028790.1_BnaEXP	8372.9	10158.5	10355.5	12571.8	12370.5	13116.3	18017.9	18832.2	20793.8	-	-	-	BBCH16-F1
A02p028850.1_BnaEXP	173.503	217.269	253.216	284.791	285.51	329.32	509.429	482.876	590.478	-	-	-	BBCH16-F1
A02p029120.1_BnaEXP	98.6229	53.1365	104.325	306.774	296.743	318.552	902.476	617.698	1189.68	-	-	-	BBCH16-F1
A02p029130.1_BnaEXP	43.8324	40.1476	56.7205	57.9574	58.9741	61.0184	122.508	109.962	72.719	-	-	-	BBCH16-F1
A02p029160.1_BnaEXP	25.5689	24.797	26.3345	133.902	136.67	114.858	299.124	225.661	234.64	-	-	-	BBCH16-F1
A02p029200.1_BnaEXP	0	0	0	3.99706	8.42488	6.2813	5.1045	9.56189	4.84793	-	-	-	BBCH16-F1
A02p029340.1_BnaEXP	241.991	218.45	223.843	270.801	234.96	277.275	337.918	340.403	361.656	-	-	-	BBCH16-F1
A02p029350.1_BnaEXP	142.455	85.0184	120.531	74.9449	69.2712	41.2771	0	0	1.93917	-	-	-	BBCH16-F1
A02p029390.1_BnaEXP	168.024	145.24	144.84	115.915	102.035	110.371	80.6511	88.9256	53.3273	-	-	-	BBCH16-F1
A02p029530.1_BnaEXP	292.216	412.103	403.12	463.659	418.435	480.968	617.645	604.312	580.782	-	-	-	BBCH16-F1
A02p029550.1_BnaEXP	5.47905	7.08487	11.1415	14.989	9.36097	16.1519	27.5643	27.7295	30.0572	-	-	-	BBCH16-F1
A02p029630.1_BnaEXP	63.9222	47.2325	60.7719	93.931	102.035	85.2463	169.47	155.859	144.468	-	-	-	BBCH16-F1
A02p029640.1_BnaEXP	37.4402	36.6052	54.6947	74.9449	108.587	113.961	112.299	109.962	117.32	-	-	-	BBCH16-F1
A02p029670.1_BnaEXP	2262.85	2692.25	2659.78	3401.5	3172.43	3259.1	4489.92	5258.09	4320.48	-	-	-	BBCH16-F1
A02p029680.1_BnaEXP	1262.01	1059.19	1143.53	1862.63	1473.42	1555.97	2413.41	2547.29	2072.98	-	-	-	BBCH16-F1
A02p029740.1_BnaEXP	1972.46	2027.45	2140.18	3051.76	2518.1	2662.38	2897.32	3357.18	3533.17	-	-	-	BBCH16-F1
A02p029920.1_BnaEXP	38.3533	35.4243	23.2959	8.99339	12.1693	6.2813	13.2717	7.64952	8.72628	-	-	-	BBCH16-F1
A02p029940.1_BnaEXP	216.422	196.015	158.007	320.764	264.916	262.02	395.089	356.659	346.142	-	-	-	BBCH16-F1
A02p030070.1_BnaEXP	116.886	133.432	136.737	238.825	193.772	183.055	357.315	347.097	365.534	-	-	-	BBCH16-F1
A02p030110.1_BnaEXP	389.926	401.476	371.722	583.571	508.301	534.808	622.749	785.988	775.669	-	-	-	BBCH16-F1
A02p030120.1_BnaEXP	32.8743	14.1697	45.5789	82.939	56.1658	61.0184	115.362	102.312	93.0803	-	-	-	BBCH16-F1
A02p030140.1_BnaEXP	78.533	59.0406	69.8877	115.915	82.3765	77.1703	125.571	142.472	136.712	-	-	-	BBCH16-F1
A02p030170.1_BnaEXP	117.8	101.55	100.274	122.91	148.839	142.675	143.947	157.771	163.86	-	-	-	BBCH16-F1
A02p030190.1_BnaEXP	513.204	518.376	596.578	770.434	688.967	816.569	997.42	1048.94	889.111	-	-	-	BBCH16-F1
A02p030250.1_BnaEXP	348.833	413.284	380.837	593.564	544.809	570.701	650.314	833.797	822.209	-	-	-	BBCH16-F1
A02p030280.1_BnaEXP	89.4911	85.0184	72.9263	164.879	121.693	126.523	163.344	171.158	177.434	-	-	-	BBCH16-F1
A02p030300.1_BnaEXP	395.405	371.956	347.413	485.643	384.736	428.026	682.982	538.335	641.866	-	-	-	BBCH16-F1
A02p030310.1_BnaEXP	85.8384	98.0074	82.0421	140.896	120.757	125.626	172.532	192.194	147.377	-	-	-	BBCH16-F1
A02p030370.1_BnaEXP	1219.09	1254.02	1061.48	1562.85	1377.93	1322.66	2133.68	2008.95	1719.08	-	-	-	BBCH16-F1
A02p030490.1_BnaEXP	109.581	128.708	136.737	196.855	240.577	217.154	253.183	291.638	300.572	-	-	-	BBCH16-F1
A02p030530.1_BnaEXP	723.235	663.616	646.208	977.282	844.36	924.249	1500.72	1315.72	1597.88	-	-	-	BBCH16-F1
A02p030550.1_BnaEXP	316.872	357.786	330.194	431.683	484.898	514.169	619.687	800.331	812.514	-	-	-	BBCH16-F1
A02p030570.1_BnaEXP	151.587	113.358	110.402	214.842	197.517	192.028	274.622	302.156	312.207	-	-	-	BBCH16-F1
A02p030580.1_BnaEXP	71.2276	54.3173	76.9778	153.887	81.4405	131.907	554.349	234.266	334.507	-	-	-	BBCH16-F1
A02p030620.1_BnaEXP	207.291	268.044	210.676	356.738	438.094	373.289	457.363	555.546	494.489	-	-	-	BBCH16-F1
A02p030760.1_BnaEXP	439.237	481.771	407.172	592.564	495.195	428.026	848.368	894.993	632.17	-	-	-	BBCH16-F1
A02p030780.1_BnaEXP	259.342	277.491	205.612	268.802	292.062	354.445	511.471	482.876	542.968	-	-	-	BBCH16-F1
A02p030820.1_BnaEXP	0	0	0	0.999266	0	1.79466	6.1254	3.82476	4.84793	-	-	-	BBCH16-F1
A02p030830.1_BnaEXP	685.794	449.889	573.282	829.39	675.862	661.332	1089.3	1078.58	875.537	-	-	-	BBCH16-F1
A02p030860.1_BnaEXP	159.806	131.07	127.621	259.809	257.427	228.819	348.127	320.324	296.693	-	-	-	BBCH16-F1
A02p030870.1_BnaEXP	149.761	224.354	174.213	274.798	326.698	311.373	381.817	446.541	469.28	-	-	-	BBCH16-F1
A02p031130.1_BnaEXP	0.913175	0	1.01287	1.99853	4.68049	0.897329	19.3971	13.3866	12.6046	-	-	-	BBCH16-F1
A02p031140.1_BnaEXP	0	1.18081	0	1.99853	4.68049	3.58932	15.3135	9.56189	12.6046	-	-	-	BBCH16-F1
A02p031190.1_BnaEXP	83.0989	85.0184	59.7591	137.899	96.418	117.55	206.222	185.501	155.134	-	-	-	BBCH16-F1
A02p031300.1_BnaEXP	38.3533	41.3284	40.5146	43.9677	70.2073	69.0943	84.7347	101.356	82.4149	-	-	-	BBCH16-F1
A02p031370.1_BnaEXP	73.9672	132.251	91.1579	159.882	217.174	209.975	204.18	281.12	281.18	-	-	-	BBCH16-F1
A02p031470.1_BnaEXP	124.192	172.399	132.685	205.849	177.858	168.698	264.413	352.834	263.728	-	-	-	BBCH16-F1
A02p031480.1_BnaEXP	65.7486	50.7749	72.9263	142.895	129.181	127.421	163.344	169.245	169.678	-	-	-	BBCH16-F1
A02p031560.1_BnaEXP	78.533	72.0295	90.145	129.905	123.565	124.729	192.95	156.815	191.008	-	-	-	BBCH16-F1
A02p031570.1_BnaEXP	44.7456	46.0517	128.634	135.9	149.775	172.287	175.595	204.625	192.948	-	-	-	BBCH16-F1
A02p031740.1_BnaEXP	103.189	41.3284	97.2351	153.887	119.82	135.497	251.142	202.712	185.191	-	-	-	BBCH16-F1
A02p031780.1_BnaEXP	17.3503	8.26568	13.1672	25.9809	37.4439	44.8665	55.1286	38.2476	31.9963	-	-	-	BBCH16-F1
A02p031790.1_BnaEXP	34.7006	51.9557	47.6047	64.9523	66.4629	86.1436	99.0273	79.3637	84.354	-	-	-	BBCH16-F1
A02p031810.1_BnaEXP	72.1408	51.9557	77.9907	132.902	124.501	172.287	201.117	126.217	152.225	-	-	-	BBCH16-F1
A02p031830.1_BnaEXP	52.051	74.3911	63.8105	153.887	141.351	119.345	233.786	204.625	216.218	-	-	-	BBCH16-F1
A02p031970.1_BnaEXP	205.464	157.048	186.367	296.782	259.299	212.667	426.736	409.249	509.033	-	-	-	BBCH16-F1
A02p032140.1_BnaEXP	50.2246	85.0184	63.8105	102.924	102.035	84.3489	134.759	125.261	133.803	-	-	-	BBCH16-F1
A02p032350.1_BnaEXP	4.56587	5.90406	3.0386	19.9853	15.9137	16.1519	24.5016	16.2552	20.3613	-	-	-	BBCH16-F1
A02p032380.1_BnaEXP	368.009	249.151	331.207	416.694	313.593	375.981	908.601	492.438	715.555	-	-	-	BBCH16-F1
A02p032460.1_BnaEXP	17.3503	34.2435	6.07719	10.9919	18.7219	31.4065	72.4839	45.8971	69.8102	-	-	-	BBCH16-F1
A02p032860.1_BnaEXP	51.1378	68.4871	67.862	111.918	100.162	139.086	155.177	135.779	167.738	-	-	-	BBCH16-F1
A02p032900.1_BnaEXP	105.928	74.3911	76.9778	152.888	112.332	153.443	257.267	209.405	204.583	-	-	-	BBCH16-F1
A02p032940.1_BnaEXP	55.7037	37.786	66.8491	90.9332	81.4405	76.273	101.069	95.6189	108.594	-	-	-	BBCH16-F1
A02p033050.1_BnaEXP	110.494	128.708	65.8363	292.785	320.145	284.453	270.539	345.184	443.101	-	-	-	BBCH16-F1
A02p033300.1_BnaEXP	190.853	188.93	176.239	234.827	233.088	266.507	323.625	322.236	341.294	-	-	-	BBCH16-F1
A02p033470.1_BnaEXP	53.8773	94.4649	43.5532	157.884	160.073	194.72	129.654	182.632	124.107	-	-	-	BBCH16-F1
A02p033570.1_BnaEXP	3889.21	4934.61	4656.14	6130.49	6126.76	6718.3	6561.33	8040.6	7496.84	-	-	-	BBCH16-F1
A02p033600.1_BnaEXP	309.566	350.701	259.294	487.642	445.582	397.517	556.391	677.938	643.805	-	-	-	BBCH16-F1
A02p033630.1_BnaEXP	121.452	142.878	118.505	144.893	174.114	184.85	254.204	206.537	226.883	-	-	-	BBCH16-F1
A02p033810.1_BnaEXP	93.1438	72.0295	75.9649	99.9266	98.2902	78.0676	184.783	165.421	139.62	-	-	-	BBCH16-F1
A02p033870.1_BnaEXP	30.1348	30.7011	35.4503	83.9383	62.7185	84.3489	67.3794	115.699	66.9015	-	-	-	BBCH16-F1
A02p033920.1_BnaEXP	534.207	645.904	563.153	818.399	773.216	792.342	1168.93	1317.63	1073.33	-	-	-	BBCH16-F1
A02p033950.1_BnaEXP	60.2695	55.4982	80.0164	81.9398	94.5458	115.755	133.738	140.56	159.012	-	-	-	BBCH16-F1
A02p034030.1_BnaEXP	29.2216	15.3506	24.3088	41.9691	56.1658	66.4023	93.9228	87.9694	127.016	-	-	-	BBCH16-F1
A02p034040.1_BnaEXP	23.7426	24.797	27.3474	37.9721	42.1244	51.1478	46.9614	63.1085	57.2056	-	-	-	BBCH16-F1
A02p034180.1_BnaEXP	89.4911	60.2214	77.9907	81.9398	121.693	141.778	214.389	189.326	165.799	-	-	-	BBCH16-F1
A02p034200.1_BnaEXP	83.0989	100.369	53.6819	133.902	104.843	148.059	145.989	161.596	151.256	-	-	-	BBCH16-F1
A02p034320.1_BnaEXP	193.593	224.354	124.582	382.719	337.931	218.948	602.331	719.054	447.949	-	-	-	BBCH16-F1
A02p034400.1_BnaEXP	632.83	608.118	669.504	777.429	658.076	632.617	838.159	983.919	892.02	-	-	-	BBCH16-F1
A02p034420.1_BnaEXP	94.057	81.476	86.0936	167.877	131.99	148.957	193.971	184.545	132.833	-	-	-	BBCH16-F1
A02p034610.1_BnaEXP	125.105	82.6568	153.956	73.9457	45.8688	49.3531	3.0627	1.91238	3.87835	-	-	-	BBCH16-F1
A02p034620.1_BnaEXP	76.7067	57.8598	75.9649	28.9787	38.38	43.0718	1.0209	4.78095	2.90876	-	-	-	BBCH16-F1
A02p034680.1_BnaEXP	21.9162	56.679	80.0164	107.921	118.884	147.162	324.646	228.529	506.124	-	-	-	BBCH16-F1
A02p034730.1_BnaEXP	92.2307	125.166	86.0936	197.855	193.772	183.055	189.887	291.638	226.883	-	-	-	BBCH16-F1
A02p034780.1_BnaEXP	134.237	147.601	94.1965	215.841	183.475	208.18	319.542	402.556	347.112	-	-	-	BBCH16-F1
A02p034840.1_BnaEXP	46.5719	87.3801	90.145	143.894	149.775	182.158	184.783	216.099	221.066	-	-	-	BBCH16-F1
A02p035180.1_BnaEXP	65.7486	77.9336	41.5275	125.907	103.907	126.523	147.01	179.764	158.043	-	-	-	BBCH16-F1
A02p035430.1_BnaEXP	336.048	349.52	281.577	637.531	558.85	527.63	1021.92	1056.59	709.737	-	-	-	BBCH16-F1
A02p035540.1_BnaEXP	52.051	53.1365	74.952	100.926	108.587	120.242	197.034	146.297	216.218	-	-	-	BBCH16-F1
A02p035700.1_BnaEXP	204.551	214.908	215.74	325.761	287.382	322.141	456.342	448.453	400.439	-	-	-	BBCH16-F1
A02p035720.1_BnaEXP	116.886	108.635	139.775	181.866	203.133	183.952	241.953	258.171	229.792	-	-	-	BBCH16-F1
A02p035740.1_BnaEXP	452.935	453.432	452.751	717.473	654.332	736.707	739.132	752.521	1025.82	-	-	-	BBCH16-F1
A02p035780.1_BnaEXP	10152.7	9072.18	8812.94	14350.5	12397.7	13529	11152.3	13374.2	11436.3	-	-	-	BBCH16-F1
A02p035900.1_BnaEXP	196.333	256.236	246.126	339.75	287.382	347.266	479.823	404.468	502.246	-	-	-	BBCH16-F1
A02p035970.1_BnaEXP	129.671	98.0074	90.145	161.881	117.948	120.242	247.058	191.238	181.313	-	-	-	BBCH16-F1
A02p036040.1_BnaEXP	6.39222	11.8081	8.10293	22.9831	19.658	31.4065	22.4598	28.6857	36.8443	-	-	-	BBCH16-F1
A02p036120.1_BnaEXP	221.901	327.085	268.409	317.766	391.289	363.418	477.781	712.361	832.875	-	-	-	BBCH16-F1
A02p036200.1_BnaEXP	41.0929	37.786	46.5918	124.908	104.843	130.113	138.843	176.895	155.134	-	-	-	BBCH16-F1
A02p036240.1_BnaEXP	259.342	322.362	268.409	381.719	395.033	363.418	407.339	487.657	448.918	-	-	-	BBCH16-F1
A02p036290.1_BnaEXP	45.6587	77.9336	42.5403	106.921	111.396	163.314	172.532	255.303	235.609	-	-	-	BBCH16-F1
A02p036450.1_BnaEXP	72.1408	63.7638	62.7977	117.913	142.287	111.269	137.822	178.807	184.221	-	-	-	BBCH16-F1
A02p036520.1_BnaEXP	246.557	249.151	155.981	223.835	245.257	235.998	391.005	367.177	307.359	-	-	-	BBCH16-F1
A02p036680.1_BnaEXP	53.8773	101.55	99.2608	66.9508	66.4629	68.197	252.162	178.807	304.45	-	-	-	BBCH16-F1
A02p036710.1_BnaEXP	22.8294	12.9889	23.2959	23.9824	21.5302	26.9199	55.1286	44.9409	50.4185	-	-	-	BBCH16-F1
A02p036770.1_BnaEXP	19.1767	36.6052	29.3731	36.9728	50.5493	53.8397	73.5048	78.4075	113.442	-	-	-	BBCH16-F1
A02p036800.1_BnaEXP	190.853	327.085	211.689	327.759	423.116	392.133	484.928	567.976	655.441	-	-	-	BBCH16-F1
A02p036810.1_BnaEXP	0	1.18081	0	0	0	0	6.1254	4.78095	5.81752	-	-	-	BBCH16-F1
A02p036910.1_BnaEXP	113.234	173.579	169.149	188.861	207.814	228.819	259.309	351.878	297.663	-	-	-	BBCH16-F1
A02p037010.1_BnaEXP	916.827	1367.38	1565.89	2171.4	2695.02	2744.03	2162.27	2419.16	2713.87	-	-	-	BBCH16-F1
A02p037090.1_BnaEXP	119.626	210.185	196.496	104.923	131.99	121.139	12.2508	8.60571	8.72628	-	-	-	BBCH16-F1
A02p037140.1_BnaEXP	26.4821	20.0738	19.2445	174.871	112.332	125.626	352.211	308.849	246.275	-	-	-	BBCH16-F1
A02p037160.1_BnaEXP	96.7965	119.262	96.2222	164.879	230.28	203.694	234.807	280.163	297.663	-	-	-	BBCH16-F1
A02p037300.1_BnaEXP	10.9581	11.8081	10.1287	28.9787	44.9327	34.0985	38.7942	41.1161	55.2664	-	-	-	BBCH16-F1
A02p037570.1_BnaEXP	0	1.18081	1.01287	7.99412	2.80829	1.79466	10.209	8.60571	11.635	-	-	-	BBCH16-F1
A02p037580.1_BnaEXP	68.4881	47.2325	47.6047	84.9376	62.7185	87.9382	157.219	121.436	126.046	-	-	-	BBCH16-F1
A02p037790.1_BnaEXP	569.821	433.358	605.694	157.884	160.073	192.926	225.619	75.539	125.077	-	-	-	BBCH16-F1
A02p037880.1_BnaEXP	354.312	452.251	363.619	495.636	476.474	546.473	630.916	749.653	686.467	-	-	-	BBCH16-F1
A02p037910.1_BnaEXP	0	0	0	8.99339	4.68049	7.17863	29.6061	12.4305	23.2701	-	-	-	BBCH16-F1
A02p037940.1_BnaEXP	55.7037	51.9557	39.5018	38.9714	38.38	47.5584	74.5257	87.9694	72.719	-	-	-	BBCH16-F1
A02p037970.1_BnaEXP	27.3952	20.0738	22.283	46.9655	70.2073	52.9424	40.836	62.1523	61.084	-	-	-	BBCH16-F1
A02p038000.1_BnaEXP	2.73952	9.44649	14.1801	9.99265	20.5941	13.4599	57.1704	30.5981	64.9623	-	-	-	BBCH16-F1
A02p038130.1_BnaEXP	18.2635	40.1476	21.2702	31.9765	13.1054	24.2279	75.5466	52.5904	73.6886	-	-	-	BBCH16-F1
A02p038310.1_BnaEXP	10.0449	22.4354	17.2187	38.9714	42.1244	47.5584	28.5852	29.6419	38.7835	-	-	-	BBCH16-F1
A02p038360.1_BnaEXP	13.6976	11.8081	11.1415	13.9897	11.2332	18.8439	0	6.69333	0.969586	-	-	-	BBCH16-F1
A02p038380.1_BnaEXP	189.027	243.247	200.547	389.714	419.372	403.798	441.029	591.881	509.033	-	-	-	BBCH16-F1
A02p038510.1_BnaEXP	0	1.18081	0	18.986	14.0415	14.3573	33.6897	40.16	36.8443	-	-	-	BBCH16-F1
A02p038520.1_BnaEXP	30.1348	25.9779	22.283	12.9904	17.7858	3.58932	0	1.91238	1.93917	-	-	-	BBCH16-F1
A02p038540.1_BnaEXP	269.387	360.147	581.385	199.853	283.637	447.767	0	0.956189	0	-	-	-	BBCH16-F1
A02p038550.1_BnaEXP	45.6587	44.8708	22.283	23.9824	26.2107	31.4065	0	0	0	-	-	-	BBCH16-F1
A02p038660.1_BnaEXP	73.9672	64.9446	73.9392	32.9758	50.5493	46.6611	2.0418	1.91238	0.969586	-	-	-	BBCH16-F1
A02p038680.1_BnaEXP	259.342	260.959	200.547	373.725	360.397	318.552	2.0418	0	0.969586	-	-	-	BBCH16-F1
A02p038720.1_BnaEXP	12.7844	8.26568	11.1415	31.9765	34.6356	30.5092	12.2508	4.78095	14.5438	-	-	-	BBCH16-F1
A02p038800.1_BnaEXP	491.288	654.17	464.905	455.665	483.962	398.414	834.076	1132.13	741.734	-	-	-	BBCH16-F1
A02p038840.1_BnaEXP	98.6229	63.7638	54.6947	198.854	136.67	153.443	215.41	231.398	178.404	-	-	-	BBCH16-F1
A02p038910.1_BnaEXP	151.587	106.273	89.1322	72.9464	80.5044	68.197	326.688	224.704	169.678	-	-	-	BBCH16-F1
A02p039100.1_BnaEXP	136.976	120.443	96.2222	165.878	191.9	224.332	0	0	2.90876	-	-	-	BBCH16-F1
A02p039130.1_BnaEXP	32.8743	80.2952	83.055	55.9589	93.6097	77.1703	0	0	2.90876	-	-	-	BBCH16-F1
A02p039140.1_BnaEXP	155.24	106.273	147.878	166.877	134.798	169.595	1.0209	0.956189	0	-	-	-	BBCH16-F1
A02p039180.1_BnaEXP	25.5689	29.5203	30.386	6.99486	17.7858	13.4599	0	0	1.93917	-	-	-	BBCH16-F1
A03p000070.1_BnaEXP	1464.73	1307.16	1422.06	1783.69	1585.75	1640.32	2175.54	2068.24	1930.45	-	-	-	BBCH16-F1
A03p000160.1_BnaEXP	694.013	721.476	588.475	772.432	772.28	734.913	961.688	942.803	892.02	-	-	-	BBCH16-F1
A03p000200.1_BnaEXP	1171.6	1294.17	1274.18	877.355	1009.11	1111.79	619.687	665.508	620.535	-	-	-	BBCH16-F1
A03p000240.1_BnaEXP	90.4043	54.3173	51.6561	29.978	34.6356	20.6386	3.0627	5.73714	2.90876	-	-	-	BBCH16-F1
A03p000250.1_BnaEXP	150.674	136.974	150.917	115.915	88.9292	96.0142	49.0032	47.8095	30.0572	-	-	-	BBCH16-F1
A03p000260.1_BnaEXP	174.416	141.697	154.968	61.9545	79.5683	96.9115	36.7524	36.3352	52.3577	-	-	-	BBCH16-F1
A03p000550.1_BnaEXP	61.1827	63.7638	81.0293	39.9706	58.038	56.5317	10.209	15.299	11.635	-	-	-	BBCH16-F1
A03p000620.1_BnaEXP	5363.08	4540.22	4423.18	3601.35	2960.88	2270.24	9919.07	8189.76	7556.96	-	-	-	BBCH16-F1
A03p000700.1_BnaEXP	0	0	0	3.99706	0.936097	0	6.1254	8.60571	12.6046	-	-	-	BBCH16-F1
A03p000720.1_BnaEXP	62.0959	43.69	43.5532	17.9868	27.1468	28.7145	20.418	15.299	23.2701	-	-	-	BBCH16-F1
A03p000800.1_BnaEXP	30.1348	27.1587	23.2959	19.9853	20.5941	17.9466	16.3344	10.5181	10.6654	-	-	-	BBCH16-F1
A03p000910.1_BnaEXP	0	0	3.0386	0.999266	2.80829	5.38397	47.9823	20.08	20.3613	-	-	-	BBCH16-F1
A03p001050.2_BnaEXP	200.899	178.303	141.801	121.91	112.332	124.729	57.1704	84.1447	68.8406	-	-	-	BBCH16-F1
A03p001080.1_BnaEXP	79.4462	114.539	88.1193	206.848	196.58	175.876	239.912	294.506	219.126	-	-	-	BBCH16-F1
A03p001310.1_BnaEXP	513.204	442.804	420.339	335.753	301.423	343.677	183.762	189.326	213.309	-	-	-	BBCH16-F1
A03p001420.1_BnaEXP	23.7426	28.3395	33.4246	17.9868	21.5302	25.1252	50.0241	43.9847	48.4793	-	-	-	BBCH16-F1
A03p001450.1_BnaEXP	59.3564	38.9668	45.5789	11.9912	34.6356	32.3038	3.0627	3.82476	0.969586	-	-	-	BBCH16-F1
A03p001540.1_BnaEXP	350.659	268.044	344.374	250.816	211.558	238.69	238.891	184.545	199.735	-	-	-	BBCH16-F1
A03p001560.1_BnaEXP	11.8713	15.3506	7.09006	5.99559	3.74439	0	1.0209	0	0	-	-	-	BBCH16-F1
A03p001680.1_BnaEXP	597.216	643.542	523.652	533.608	572.891	685.559	221.535	348.053	438.253	-	-	-	BBCH16-F1
A03p001750.1_BnaEXP	279.432	246.79	239.036	206.848	187.219	174.979	90.8601	75.539	69.8102	-	-	-	BBCH16-F1
A03p001900.1_BnaEXP	18.2635	20.0738	26.3345	13.9897	14.9776	14.3573	0	0	0	-	-	-	BBCH16-F1
A03p001940.1_BnaEXP	189.94	244.428	129.647	51.9618	76.76	81.6569	92.9019	66.9333	36.8443	-	-	-	BBCH16-F1
A03p001990.1_BnaEXP	247.47	239.705	221.818	133.902	175.05	169.595	148.031	175.939	119.259	-	-	-	BBCH16-F1
A03p002340.1_BnaEXP	10.0449	11.8081	8.10293	3.99706	3.74439	3.58932	0	2.86857	2.90876	-	-	-	BBCH16-F1
A03p002350.1_BnaEXP	0	0	0	11.9912	10.2971	5.38397	17.3553	19.1238	21.3309	-	-	-	BBCH16-F1
A03p002410.1_BnaEXP	223.728	226.716	179.277	156.885	178.795	167.8	302.187	273.47	288.937	-	-	-	BBCH16-F1
A03p002420.1_BnaEXP	278.518	298.745	222.83	170.874	155.392	178.569	88.8183	59.2837	96.9587	-	-	-	BBCH16-F1
A03p002650.1_BnaEXP	77.6199	183.026	64.8234	5.99559	4.68049	12.5626	6.1254	0	7.75669	-	-	-	BBCH16-F1
A03p002660.1_BnaEXP	322.351	537.269	299.808	77.9427	143.223	196.515	8.1672	17.2114	24.2397	-	-	-	BBCH16-F1
A03p002840.1_BnaEXP	55.7037	68.4871	32.4117	20.9846	18.7219	13.4599	4.0836	21.9924	12.6046	-	-	-	BBCH16-F1
A03p003190.1_BnaEXP	533.294	495.941	468.957	363.733	380.055	352.65	279.727	236.179	350.99	-	-	-	BBCH16-F1
A03p003240.1_BnaEXP	198.159	209.004	229.921	213.843	244.321	261.123	312.396	328.929	293.785	-	-	-	BBCH16-F1
A03p003300.1_BnaEXP	88.578	99.1882	84.0678	46.9655	39.3161	43.9691	0	0	0	-	-	-	BBCH16-F1
A03p003320.1_BnaEXP	134.237	140.517	148.891	110.918	120.757	132.805	56.1495	78.4075	87.2628	-	-	-	BBCH16-F1
A03p003340.1_BnaEXP	2324.03	1770.04	2069.28	1445.94	1183.23	1153.96	1163.83	1012.61	915.29	-	-	-	BBCH16-F1
A03p003350.1_BnaEXP	204.551	220.812	244.101	152.888	161.945	183.055	157.219	124.305	122.168	-	-	-	BBCH16-F1
A03p003390.1_BnaEXP	0	0	0	1.99853	4.68049	2.69199	3.0627	3.82476	2.90876	-	-	-	BBCH16-F1
A03p003480.1_BnaEXP	6.39222	10.6273	11.1415	13.9897	19.658	14.3573	27.5643	43.0285	45.5706	-	-	-	BBCH16-F1
A03p003490.1_BnaEXP	29.2216	23.6162	25.3216	17.9868	20.5941	17.0493	14.2926	10.5181	9.69586	-	-	-	BBCH16-F1
A03p003510.1_BnaEXP	70.3145	83.8376	76.9778	57.9574	67.399	58.3264	36.7524	43.9847	47.5097	-	-	-	BBCH16-F1
A03p003540.1_BnaEXP	30.1348	41.3284	36.4632	153.887	116.076	137.291	268.497	213.23	190.039	-	-	-	BBCH16-F1
A03p003580.1_BnaEXP	991.708	564.428	568.218	341.749	230.28	197.412	381.817	249.565	275.363	-	-	-	BBCH16-F1
A03p003610.1_BnaEXP	199.985	218.45	168.136	118.913	96.418	91.5276	60.2331	42.0723	48.4793	-	-	-	BBCH16-F1
A03p003720.1_BnaEXP	261.168	260.959	251.191	522.616	547.617	527.63	905.539	606.224	690.346	-	-	-	BBCH16-F1
A03p003860.1_BnaEXP	127.844	101.55	102.299	151.888	163.817	166.006	180.699	233.31	217.187	-	-	-	BBCH16-F1
A03p003930.1_BnaEXP	814.552	831.291	818.395	603.556	535.448	502.504	593.143	550.765	494.489	-	-	-	BBCH16-F1
A03p003940.1_BnaEXP	239.252	311.734	298.795	473.652	541.064	528.527	680.941	807.024	718.464	-	-	-	BBCH16-F1
A03p004060.1_BnaEXP	168.024	165.314	161.046	204.849	171.306	222.538	96.9855	128.129	120.229	-	-	-	BBCH16-F1
A03p004070.1_BnaEXP	181.722	164.133	116.48	251.815	230.28	228.819	379.775	330.841	286.998	-	-	-	BBCH16-F1
A03p004100.1_BnaEXP	508.638	534.908	422.365	660.514	732.964	741.194	975.981	878.738	1171.26	-	-	-	BBCH16-F1
A03p004630.1_BnaEXP	128.758	121.624	114.454	58.9567	64.5907	61.9157	13.2717	22.9486	23.2701	-	-	-	BBCH16-F1
A03p004770.1_BnaEXP	261.168	220.812	219.792	158.883	159.137	173.185	168.449	123.348	129.925	-	-	-	BBCH16-F1
A03p004840.1_BnaEXP	0	0	0	6.99486	7.48878	16.1519	18.3762	31.5542	29.0876	-	-	-	BBCH16-F1
A03p004950.1_BnaEXP	0	0	0	16.9875	17.7858	33.2012	80.6511	61.1961	40.7226	-	-	-	BBCH16-F1
A03p005090.1_BnaEXP	1413.6	1134.76	1156.69	746.451	736.708	645.18	542.098	488.613	591.448	-	-	-	BBCH16-F1
A03p005120.1_BnaEXP	365.27	331.808	356.529	240.823	175.05	209.078	233.786	147.253	182.282	-	-	-	BBCH16-F1
A03p005140.1_BnaEXP	374.402	279.852	227.895	114.915	112.332	72.6837	40.836	62.1523	45.5706	-	-	-	BBCH16-F1
A03p005150.1_BnaEXP	2511.23	2414.76	2339.72	1462.92	1455.63	1310.1	568.641	699.931	701.981	-	-	-	BBCH16-F1
A03p005160.1_BnaEXP	6.39222	9.44649	1.01287	41.9691	23.4024	33.2012	66.3585	75.539	49.4489	-	-	-	BBCH16-F1
A03p005270.1_BnaEXP	4.56587	0	0	131.903	115.14	147.162	282.789	325.104	483.824	-	-	-	BBCH16-F1
A03p005340.1_BnaEXP	1289.4	1651.95	1423.08	1189.13	1379.81	1285.87	688.087	1004	926.925	-	-	-	BBCH16-F1
A03p005570.1_BnaEXP	325.09	296.384	313.988	330.757	292.998	307.784	480.844	439.847	479.945	-	-	-	BBCH16-F1
A03p005790.1_BnaEXP	2097.56	1721.62	1618.56	1467.92	1406.95	1329.84	1174.04	1195.24	1306.03	-	-	-	BBCH16-F1
A03p005940.1_BnaEXP	76.7067	72.0295	124.582	147.891	171.306	142.675	186.825	253.39	235.609	-	-	-	BBCH16-F1
A03p005950.1_BnaEXP	357.964	320	256.255	258.81	286.446	321.244	155.177	196.975	202.644	-	-	-	BBCH16-F1
A03p006040.1_BnaEXP	1178.91	1048.56	1001.72	628.538	605.655	620.952	240.933	245.741	193.917	-	-	-	BBCH16-F1
A03p006050.1_BnaEXP	39.2665	36.6052	18.2316	11.9912	4.68049	11.6653	0	0	0	-	-	-	BBCH16-F1
A03p006090.1_BnaEXP	154.327	136.974	149.904	129.905	113.268	131.01	77.5884	100.4	103.746	-	-	-	BBCH16-F1
A03p006260.1_BnaEXP	241.078	167.675	257.268	147.891	102.035	73.581	130.675	75.539	72.719	-	-	-	BBCH16-F1
A03p006280.1_BnaEXP	76.7067	72.0295	87.1064	40.9699	31.8273	51.1478	26.5434	33.4666	43.6314	-	-	-	BBCH16-F1
A03p006290.1_BnaEXP	68.4881	48.4133	55.7076	55.9589	42.1244	28.7145	7.1463	11.4743	21.3309	-	-	-	BBCH16-F1
A03p006470.1_BnaEXP	98.6229	94.4649	91.1579	51.9618	62.7185	60.121	23.4807	22.9486	22.3005	-	-	-	BBCH16-F1
A03p006560.1_BnaEXP	122.365	72.0295	87.1064	32.9758	34.6356	41.2771	0	0	0.969586	-	-	-	BBCH16-F1
A03p006580.1_BnaEXP	84.9253	59.0406	59.7591	49.9633	34.6356	37.6878	10.209	9.56189	6.78711	-	-	-	BBCH16-F1
A03p006730.1_BnaEXP	3.6527	0	0	6.99486	9.36097	6.2813	17.3553	10.5181	15.5134	-	-	-	BBCH16-F1
A03p006790.1_BnaEXP	126.018	158.229	92.1708	61.9545	84.2488	55.6344	26.5434	52.5904	42.6618	-	-	-	BBCH16-F1
A03p007430.1_BnaEXP	1610.84	1291.81	1353.19	996.268	1039.07	717.863	1007.63	854.833	603.083	-	-	-	BBCH16-F1
A03p007580.1_BnaEXP	24.6557	15.3506	24.3088	0	2.80829	0	0	0	0	-	-	-	BBCH16-F1
A03p007590.1_BnaEXP	113.234	113.358	67.862	52.9611	60.8463	50.2504	0	0	0	-	-	-	BBCH16-F1
A03p008340.1_BnaEXP	13.6976	11.8081	10.1287	11.9912	12.1693	19.7412	0	0	0	-	-	-	BBCH16-F1
A03p008560.1_BnaEXP	37.4402	21.2546	20.2573	49.9633	55.2297	37.6878	69.4212	86.0571	70.7798	-	-	-	BBCH16-F1
A03p008800.1_BnaEXP	135.15	136.974	128.634	60.9552	62.7185	80.7596	10.209	1.91238	16.483	-	-	-	BBCH16-F1
A03p008830.1_BnaEXP	452.022	427.454	399.069	308.773	313.593	250.355	252.162	260.084	193.917	-	-	-	BBCH16-F1
A03p008850.1_BnaEXP	94.9702	93.2841	87.1064	86.9361	78.6322	87.9382	41.8569	51.6342	63.9927	-	-	-	BBCH16-F1
A03p008860.1_BnaEXP	77.6199	62.583	52.669	48.964	60.8463	41.2771	20.418	21.9924	23.2701	-	-	-	BBCH16-F1
A03p008910.1_BnaEXP	893.998	1183.17	1071.61	747.451	840.615	949.374	298.103	339.447	451.827	-	-	-	BBCH16-F1
A03p009240.1_BnaEXP	562.516	606.937	484.15	330.757	419.372	323.038	214.389	202.712	176.465	-	-	-	BBCH16-F1
A03p009560.1_BnaEXP	1091.24	1113.51	1129.35	739.457	746.069	782.471	507.387	550.765	578.843	-	-	-	BBCH16-F1
A03p009570.1_BnaEXP	142.455	138.155	118.505	80.9405	103.907	104.987	77.5884	86.0571	83.3844	-	-	-	BBCH16-F1
A03p009740.1_BnaEXP	5.47905	1.18081	1.01287	5.99559	3.74439	1.79466	16.3344	17.2114	33.9355	-	-	-	BBCH16-F1
A03p010040.1_BnaEXP	5.47905	4.72325	0	13.9897	14.0415	18.8439	22.4598	32.5104	29.0876	-	-	-	BBCH16-F1
A03p010300.1_BnaEXP	106.841	89.7417	120.531	181.866	175.986	184.85	157.219	102.312	107.624	-	-	-	BBCH16-F1
A03p010370.1_BnaEXP	202.725	87.3801	93.1836	31.9765	20.5941	26.0225	0	0	0	-	-	-	BBCH16-F1
A03p010450.1_BnaEXP	470.285	310.553	310.95	201.852	198.453	172.287	6.1254	6.69333	0.969586	-	-	-	BBCH16-F1
A03p010640.1_BnaEXP	42.9192	47.2325	53.6819	31.9765	19.658	25.1252	1.0209	5.73714	5.81752	-	-	-	BBCH16-F1
A03p010760.1_BnaEXP	229.207	232.62	205.612	127.906	127.309	149.854	114.341	68.8456	85.3236	-	-	-	BBCH16-F1
A03p010800.1_BnaEXP	25.5689	24.797	20.2573	10.9919	9.36097	10.768	0	0	0	-	-	-	BBCH16-F1
A03p010950.1_BnaEXP	23.7426	29.5203	27.3474	77.9427	88.9292	74.4783	159.261	190.282	118.29	-	-	-	BBCH16-F1
A03p011030.1_BnaEXP	253.863	209.004	182.316	163.88	142.287	150.751	112.299	82.2323	111.502	-	-	-	BBCH16-F1
A03p011090.1_BnaEXP	683.968	564.428	663.427	427.686	329.506	482.763	192.95	216.099	195.857	-	-	-	BBCH16-F1
A03p011110.1_BnaEXP	57.53	30.7011	13.1672	37.9721	42.1244	42.1745	99.0273	130.042	165.799	-	-	-	BBCH16-F1
A03p011430.1_BnaEXP	5.47905	4.72325	3.0386	1.99853	0.936097	1.79466	0	0	0	-	-	-	BBCH16-F1
A03p011520.1_BnaEXP	0.913175	0	0	21.9838	21.5302	17.0493	29.6061	36.3352	25.2093	-	-	-	BBCH16-F1
A03p011540.1_BnaEXP	55.7037	98.0074	98.248	41.9691	30.8912	48.4558	4.0836	6.69333	7.75669	-	-	-	BBCH16-F1
A03p011620.1_BnaEXP	1682.98	1780.66	1990.28	1139.16	1303.98	1236.52	957.605	1026.95	1099.51	-	-	-	BBCH16-F1
A03p011950.1_BnaEXP	6.39222	7.08487	10.1287	0	1.87219	0.897329	1.0209	0.956189	0.969586	-	-	-	BBCH16-F1
A03p012080.1_BnaEXP	8.21857	4.72325	5.06433	1.99853	0	1.79466	0	0	0.969586	-	-	-	BBCH16-F1
A03p012160.1_BnaEXP	75.7935	77.9336	102.299	68.9493	90.8014	78.0676	15.3135	15.299	21.3309	-	-	-	BBCH16-F1
A03p012330.1_BnaEXP	347.006	271.587	284.615	384.717	345.42	323.038	435.925	430.285	528.425	-	-	-	BBCH16-F1
A03p012440.1_BnaEXP	52.9641	43.69	53.6819	75.9442	66.4629	70.889	84.7347	90.838	67.871	-	-	-	BBCH16-F1
A03p012750.1_BnaEXP	168.937	171.218	120.531	77.9427	82.3765	102.296	71.463	92.7504	78.5365	-	-	-	BBCH16-F1
A03p012770.1_BnaEXP	38.3533	33.0627	33.4246	77.9427	56.1658	69.9917	112.299	94.6628	84.354	-	-	-	BBCH16-F1
A03p012880.1_BnaEXP	147.021	234.982	213.715	128.905	113.268	126.523	0	0	0	-	-	-	BBCH16-F1
A03p012900.1_BnaEXP	332.396	282.214	299.808	236.826	180.667	200.104	178.658	153.946	181.313	-	-	-	BBCH16-F1
A03p013020.1_BnaEXP	272.126	209.004	234.985	183.865	146.031	139.983	139.863	122.392	144.468	-	-	-	BBCH16-F1
A03p013440.1_BnaEXP	103.189	63.7638	89.1322	79.9412	93.6097	99.6035	31.6479	42.0723	62.0535	-	-	-	BBCH16-F1
A03p013460.1_BnaEXP	915.001	683.69	892.335	544.6	576.636	601.211	477.781	386.3	356.808	-	-	-	BBCH16-F1
A03p013530.1_BnaEXP	144.282	99.1882	103.312	59.9559	79.5683	53.8397	60.2331	47.8095	37.8139	-	-	-	BBCH16-F1
A03p013580.2_BnaEXP	15.524	11.8081	10.1287	6.99486	2.80829	4.48665	1.0209	2.86857	0	-	-	-	BBCH16-F1
A03p013600.1_BnaEXP	4.56587	1.18081	2.02573	6.99486	7.48878	5.38397	70.4421	31.5542	55.2664	-	-	-	BBCH16-F1
A03p013660.1_BnaEXP	36.527	25.9779	53.6819	37.9721	76.76	73.581	106.174	103.269	127.016	-	-	-	BBCH16-F1
A03p013670.1_BnaEXP	129.671	144.059	223.843	168.876	202.197	192.926	389.984	304.068	273.423	-	-	-	BBCH16-F1
A03p013940.1_BnaEXP	84.0121	110.996	97.2351	62.9537	73.0156	69.0943	43.8987	55.459	69.8102	-	-	-	BBCH16-F1
A03p014190.1_BnaEXP	343.354	383.764	408.185	246.819	234.96	271.891	186.825	192.194	166.769	-	-	-	BBCH16-F1
A03p014330.1_BnaEXP	0	0	0	6.99486	6.55268	8.97329	18.3762	8.60571	11.635	-	-	-	BBCH16-F1
A03p014370.1_BnaEXP	3593.34	3659.34	3626.06	2875.89	3062.91	2744.03	2474.66	2845.62	2576.19	-	-	-	BBCH16-F1
A03p014520.1_BnaEXP	304.087	297.565	328.168	253.813	253.682	205.488	229.703	188.369	196.826	-	-	-	BBCH16-F1
A03p014550.1_BnaEXP	183.548	165.314	158.007	143.894	131.054	97.8089	103.111	104.225	107.624	-	-	-	BBCH16-F1
A03p014690.1_BnaEXP	110.494	99.1882	120.531	72.9464	65.5268	61.9157	9.1881	3.82476	0	-	-	-	BBCH16-F1
A03p014890.1_BnaEXP	327.83	276.31	320.065	219.838	217.174	213.564	177.637	189.326	159.012	-	-	-	BBCH16-F1
A03p014930.1_BnaEXP	10.0449	10.6273	4.05146	52.9611	50.5493	44.8665	33.6897	69.8018	45.5706	-	-	-	BBCH16-F1
A03p014960.1_BnaEXP	6.39222	4.72325	11.1415	14.989	19.658	13.4599	22.4598	26.7733	26.1788	-	-	-	BBCH16-F1
A03p015070.1_BnaEXP	164.371	158.229	108.377	87.9354	85.1848	102.296	73.5048	63.1085	94.0499	-	-	-	BBCH16-F1
A03p015320.1_BnaEXP	188.114	199.557	259.294	153.887	159.137	149.854	98.0064	77.4513	75.6277	-	-	-	BBCH16-F1
A03p015430.1_BnaEXP	211.857	348.339	258.281	151.888	190.028	145.367	29.6061	45.8971	40.7226	-	-	-	BBCH16-F1
A03p015670.1_BnaEXP	56.6168	72.0295	43.5532	425.687	459.624	320.346	927.999	844.315	607.931	-	-	-	BBCH16-F1
A03p015730.1_BnaEXP	144.282	118.081	129.647	167.877	113.268	97.8089	226.64	181.676	255.971	-	-	-	BBCH16-F1
A03p015890.1_BnaEXP	9.13175	3.54243	3.0386	9.99265	6.55268	5.38397	41.8569	41.1161	25.2093	-	-	-	BBCH16-F1
A03p016140.1_BnaEXP	824.597	407.38	606.707	868.362	629.993	468.406	2161.25	1293.72	1650.24	-	-	-	BBCH16-F1
A03p016250.1_BnaEXP	52.9641	88.5609	69.8877	105.922	114.204	116.653	110.257	122.392	111.502	-	-	-	BBCH16-F1
A03p016280.1_BnaEXP	771.633	813.579	683.684	423.689	507.365	439.691	1.0209	8.60571	0	-	-	-	BBCH16-F1
A03p016730.1_BnaEXP	126.931	142.878	139.775	110.918	120.757	111.269	176.616	164.465	185.191	-	-	-	BBCH16-F1
A03p016740.1_BnaEXP	1.82635	0	0	11.9912	7.48878	6.2813	31.6479	19.1238	19.3917	-	-	-	BBCH16-F1
A03p017230.1_BnaEXP	116.886	93.2841	99.2608	42.9684	57.1019	56.5317	4.0836	0	0	-	-	-	BBCH16-F1
A03p017320.1_BnaEXP	27.3952	37.786	19.2445	2.9978	6.55268	2.69199	6.1254	4.78095	8.72628	-	-	-	BBCH16-F1
A03p017340.1_BnaEXP	299.521	462.878	425.404	290.786	369.758	351.753	66.3585	113.787	171.617	-	-	-	BBCH16-F1
A03p017410.1_BnaEXP	106.841	129.889	130.66	107.921	90.8014	103.193	81.672	63.1085	66.9015	-	-	-	BBCH16-F1
A03p017480.1_BnaEXP	33.7875	18.893	19.2445	11.9912	9.36097	8.97329	3.0627	4.78095	0.969586	-	-	-	BBCH16-F1
A03p017510.1_BnaEXP	1480.26	1870.41	1551.71	1275.06	1271.22	947.58	854.494	1088.14	924.016	-	-	-	BBCH16-F1
A03p017650.1_BnaEXP	64.8354	83.8376	74.952	60.9552	86.1209	68.197	42.8778	39.2038	46.5401	-	-	-	BBCH16-F1
A03p017760.1_BnaEXP	4134.86	3468.04	3185.46	2535.14	3298.81	2125.77	646.23	1669.51	443.101	-	-	-	BBCH16-F1
A03p017780.1_BnaEXP	156.153	257.417	238.023	205.849	204.069	222.538	84.7347	119.524	148.347	-	-	-	BBCH16-F1
A03p017790.1_BnaEXP	2.73952	8.26568	5.06433	5.99559	5.61658	5.38397	0	0	0	-	-	-	BBCH16-F1
A03p017890.1_BnaEXP	457.501	422.731	409.198	422.689	386.608	398.414	275.643	360.483	314.146	-	-	-	BBCH16-F1
A03p018270.1_BnaEXP	455.674	434.539	439.584	297.781	300.487	344.574	236.849	230.442	193.917	-	-	-	BBCH16-F1
A03p018710.1_BnaEXP	35.6138	17.7122	17.2187	2.9978	1.87219	8.97329	0	0.956189	0	-	-	-	BBCH16-F1
A03p018780.1_BnaEXP	75.7935	80.2952	110.402	54.9596	47.741	37.6878	2.0418	0	1.93917	-	-	-	BBCH16-F1
A03p018800.1_BnaEXP	570.734	556.162	525.677	488.641	466.176	433.41	356.294	383.432	287.967	-	-	-	BBCH16-F1
A03p018830.1_BnaEXP	968.879	883.247	992.608	711.477	632.802	612.876	456.342	507.737	429.527	-	-	-	BBCH16-F1
A03p019130.1_BnaEXP	1300.36	1276.46	1509.17	1508.89	1594.17	1451.88	1884.58	1967.84	1771.43	-	-	-	BBCH16-F1
A03p019200.1_BnaEXP	266.647	230.258	277.525	184.864	188.155	183.055	109.236	123.348	150.286	-	-	-	BBCH16-F1
A03p019380.1_BnaEXP	41.0929	41.3284	24.3088	7.99412	12.1693	8.07596	7.1463	5.73714	5.81752	-	-	-	BBCH16-F1
A03p019460.1_BnaEXP	1593.49	2271.88	2331.62	902.337	1114.89	1323.56	658.481	874.913	1015.16	-	-	-	BBCH16-F1
A03p019610.1_BnaEXP	119.626	77.9336	87.1064	74.9449	46.8049	74.4783	14.2926	12.4305	16.483	-	-	-	BBCH16-F1
A03p019810.1_BnaEXP	111.407	102.731	124.582	108.92	105.779	107.68	71.463	71.7142	66.9015	-	-	-	BBCH16-F1
A03p020030.1_BnaEXP	42.006	50.7749	49.6304	37.9721	39.3161	30.5092	17.3553	21.9924	28.118	-	-	-	BBCH16-F1
A03p020080.1_BnaEXP	8.21857	4.72325	6.07719	0.999266	3.74439	3.58932	0	0	0	-	-	-	BBCH16-F1
A03p020220.1_BnaEXP	216.422	157.048	123.57	67.9501	59.9102	58.3264	0	0	0	-	-	-	BBCH16-F1
A03p020890.1_BnaEXP	67.5749	73.2103	61.7848	26.9802	16.8498	21.5359	30.627	19.1238	30.0572	-	-	-	BBCH16-F1
A03p020920.1_BnaEXP	72.1408	75.5719	87.1064	203.85	190.964	193.823	358.336	340.403	263.728	-	-	-	BBCH16-F1
A03p021030.1_BnaEXP	84.9253	86.1993	88.1193	123.909	118.884	105.885	176.616	174.983	182.282	-	-	-	BBCH16-F1
A03p021040.1_BnaEXP	118.713	122.804	125.595	109.919	109.523	114.858	53.0868	87.0132	67.871	-	-	-	BBCH16-F1
A03p021150.1_BnaEXP	54.7905	62.583	50.6433	33.975	43.9966	38.5851	12.2508	20.08	25.2093	-	-	-	BBCH16-F1
A03p021240.1_BnaEXP	103.189	123.985	136.737	74.9449	57.1019	67.2997	14.2926	29.6419	16.483	-	-	-	BBCH16-F1
A03p021390.1_BnaEXP	242.905	243.247	251.191	173.872	205.941	215.359	58.1913	85.1009	127.016	-	-	-	BBCH16-F1
A03p021980.1_BnaEXP	0.913175	0	0	27.9794	4.68049	11.6653	49.0032	46.8533	33.9355	-	-	-	BBCH16-F1
A03p022020.1_BnaEXP	104.102	51.9557	74.952	273.799	250.874	302.4	465.531	477.139	435.344	-	-	-	BBCH16-F1
A03p022120.1_BnaEXP	1.82635	2.36162	0	15.9883	18.7219	9.87062	16.3344	11.4743	13.5742	-	-	-	BBCH16-F1
A03p022220.1_BnaEXP	33.7875	30.7011	42.5403	61.9545	54.2936	53.8397	118.424	136.735	110.533	-	-	-	BBCH16-F1
A03p022270.1_BnaEXP	73.054	79.1144	122.557	160.882	126.373	155.238	312.396	272.514	401.409	-	-	-	BBCH16-F1
A03p022530.1_BnaEXP	10.0449	8.26568	4.05146	0	0	0	0	0	0	-	-	-	BBCH16-F1
A03p022630.1_BnaEXP	3520.29	3642.8	4124.39	2518.15	2298.12	2390.49	981.085	1273.64	1467.95	-	-	-	BBCH16-F1
A03p022680.1_BnaEXP	57.53	64.9446	62.7977	56.9581	63.6546	57.4291	39.8151	39.2038	20.3613	-	-	-	BBCH16-F1
A03p022710.1_BnaEXP	384.447	382.583	327.156	424.688	436.221	492.634	208.264	212.274	279.241	-	-	-	BBCH16-F1
A03p022760.1_BnaEXP	214.596	134.613	171.174	85.9368	74.8878	74.4783	20.418	26.7733	31.0268	-	-	-	BBCH16-F1
A03p022790.1_BnaEXP	0	0	0	7.99412	10.2971	10.768	3.0627	4.78095	1.93917	-	-	-	BBCH16-F1
A03p022860.1_BnaEXP	169.851	76.7528	198.522	287.788	207.814	289.837	665.627	437.935	541.029	-	-	-	BBCH16-F1
A03p022880.1_BnaEXP	142.455	131.07	139.775	86.9361	109.523	112.166	53.0868	74.5828	43.6314	-	-	-	BBCH16-F1
A03p023050.1_BnaEXP	21.9162	14.1697	43.5532	48.964	55.2297	73.581	100.048	83.1885	116.35	-	-	-	BBCH16-F1
A03p023380.1_BnaEXP	105.928	119.262	88.1193	65.9515	54.2936	66.4023	30.627	27.7295	37.8139	-	-	-	BBCH16-F1
A03p023560.1_BnaEXP	3437.19	3680.59	3615.93	2128.44	2125.88	1988.48	1340.44	1500.26	1278.88	-	-	-	BBCH16-F1
A03p023810.1_BnaEXP	412.755	272.767	284.615	213.843	193.772	169.595	115.362	118.567	95.9891	-	-	-	BBCH16-F1
A03p024000.1_BnaEXP	835.555	752.177	802.189	727.465	626.249	627.233	610.498	604.312	550.725	-	-	-	BBCH16-F1
A03p024080.1_BnaEXP	36.527	31.8819	42.5403	81.9398	81.4405	96.0142	199.076	122.392	204.583	-	-	-	BBCH16-F1
A03p024130.1_BnaEXP	14.6108	8.26568	10.1287	22.9831	18.7219	31.4065	7.1463	13.3866	5.81752	-	-	-	BBCH16-F1
A03p024220.1_BnaEXP	197.246	196.015	216.753	190.86	155.392	206.386	123.529	134.823	117.32	-	-	-	BBCH16-F1
A03p024270.1_BnaEXP	305	324.723	319.053	205.849	227.472	209.078	133.738	134.823	143.499	-	-	-	BBCH16-F1
A03p024280.1_BnaEXP	421.887	512.472	476.047	258.81	293.935	284.453	115.362	169.245	142.529	-	-	-	BBCH16-F1
A03p024430.1_BnaEXP	202.725	186.568	179.277	127.906	140.415	131.907	119.445	127.173	142.529	-	-	-	BBCH16-F1
A03p024660.1_BnaEXP	0	3.54243	3.0386	25.9809	21.5302	17.9466	46.9614	44.9409	40.7226	-	-	-	BBCH16-F1
A03p024670.1_BnaEXP	201.812	217.269	227.895	81.9398	93.6097	135.497	17.3553	8.60571	23.2701	-	-	-	BBCH16-F1
A03p025640.1_BnaEXP	149.761	145.24	117.492	167.877	152.584	150.751	266.455	218.967	195.857	-	-	-	BBCH16-F1
A03p025750.1_BnaEXP	0	0	0	7.99412	16.8498	10.768	19.3971	14.3428	19.3917	-	-	-	BBCH16-F1
A03p025760.1_BnaEXP	5.47905	12.9889	14.1801	1.99853	3.74439	4.48665	0	0	0	-	-	-	BBCH16-F1
A03p025980.1_BnaEXP	452.022	433.358	465.918	390.713	342.612	318.552	328.73	329.885	262.758	-	-	-	BBCH16-F1
A03p026060.1_BnaEXP	93.1438	129.889	134.711	87.9354	124.501	116.653	57.1704	68.8456	59.1448	-	-	-	BBCH16-F1
A03p026090.1_BnaEXP	793.549	858.45	935.888	676.503	723.603	699.917	517.596	519.211	451.827	-	-	-	BBCH16-F1
A03p026450.1_BnaEXP	150.674	120.443	141.801	105.922	85.1848	101.398	56.1495	49.7219	72.719	-	-	-	BBCH16-F1
A03p026500.1_BnaEXP	1148.77	1013.14	1068.57	753.446	805.044	818.364	606.415	726.704	536.181	-	-	-	BBCH16-F1
A03p026510.1_BnaEXP	46.5719	31.8819	40.5146	62.9537	71.1434	59.2237	77.5884	76.4951	66.9015	-	-	-	BBCH16-F1
A03p026680.1_BnaEXP	113.234	133.432	138.763	48.964	55.2297	83.4516	11.2299	19.1238	10.6654	-	-	-	BBCH16-F1
A03p026740.1_BnaEXP	207.291	198.376	213.715	136.899	159.137	129.215	168.449	103.269	120.229	-	-	-	BBCH16-F1
A03p026890.1_BnaEXP	460.24	479.409	408.185	303.777	276.149	329.32	159.261	199.844	238.518	-	-	-	BBCH16-F1
A03p026910.1_BnaEXP	421.887	479.409	479.085	297.781	262.107	284.453	61.254	109.006	67.871	-	-	-	BBCH16-F1
A03p026930.1_BnaEXP	119.626	101.55	85.0807	32.9758	59.9102	48.4558	77.5884	33.4666	31.9963	-	-	-	BBCH16-F1
A03p026950.1_BnaEXP	201.812	257.417	217.766	147.891	141.351	142.675	98.0064	91.7942	99.8674	-	-	-	BBCH16-F1
A03p026960.1_BnaEXP	1532.31	1493.73	1354.2	1085.2	1013.79	949.374	969.855	829.972	758.217	-	-	-	BBCH16-F1
A03p027210.1_BnaEXP	331.483	266.863	287.654	180.867	191.9	169.595	161.302	156.815	142.529	-	-	-	BBCH16-F1
A03p027360.1_BnaEXP	2318.55	2289.59	2203.99	1257.08	1244.07	1311	629.895	594.75	555.573	-	-	-	BBCH16-F1
A03p027370.1_BnaEXP	31.0479	34.2435	49.6304	23.9824	23.4024	23.3306	9.1881	8.60571	4.84793	-	-	-	BBCH16-F1
A03p027430.1_BnaEXP	6.39222	7.08487	4.05146	1.99853	0	1.79466	0	0	0	-	-	-	BBCH16-F1
A03p027440.1_BnaEXP	14.6108	17.7122	16.2059	11.9912	13.1054	13.4599	0	0	0	-	-	-	BBCH16-F1
A03p027530.1_BnaEXP	145.195	205.461	212.702	246.819	258.363	201.002	353.231	339.447	364.565	-	-	-	BBCH16-F1
A03p027650.1_BnaEXP	403.623	453.432	414.262	271.8	242.449	264.712	134.759	211.318	136.712	-	-	-	BBCH16-F1
A03p027680.1_BnaEXP	1490.3	1609.45	1503.09	1887.61	1629.74	1759.66	1951.96	2217.4	2198.05	-	-	-	BBCH16-F1
A03p027820.1_BnaEXP	120.539	86.1993	73.9392	244.82	159.137	167.8	259.309	242.872	202.644	-	-	-	BBCH16-F1
A03p027910.1_BnaEXP	122.365	211.365	135.724	46.9655	47.741	81.6569	0	7.64952	2.90876	-	-	-	BBCH16-F1
A03p027960.1_BnaEXP	326.003	303.469	238.023	553.593	691.776	736.707	818.762	1006.87	848.388	-	-	-	BBCH16-F1
A03p028090.1_BnaEXP	235.599	270.406	259.294	197.855	224.663	253.047	165.386	160.64	187.13	-	-	-	BBCH16-F1
A03p028110.1_BnaEXP	65.7486	88.5609	82.0421	54.9596	60.8463	79.8623	30.627	13.3866	37.8139	-	-	-	BBCH16-F1
A03p028300.1_BnaEXP	759.761	430.996	505.42	285.79	224.663	174.082	8.1672	21.0362	17.4526	-	-	-	BBCH16-F1
A03p028400.1_BnaEXP	267.56	258.598	224.856	211.844	219.983	187.542	102.09	163.508	117.32	-	-	-	BBCH16-F1
A03p028500.1_BnaEXP	399.971	545.535	489.214	299.78	338.867	424.437	115.362	142.472	186.161	-	-	-	BBCH16-F1
A03p028530.1_BnaEXP	10.0449	7.08487	6.07719	6.99486	10.2971	2.69199	25.5225	31.5542	16.483	-	-	-	BBCH16-F1
A03p028540.1_BnaEXP	82.1857	51.9557	86.0936	10.9919	20.5941	27.8172	0	4.78095	4.84793	-	-	-	BBCH16-F1
A03p028620.1_BnaEXP	118.713	140.517	129.647	89.9339	87.057	96.9115	87.7974	87.9694	93.0803	-	-	-	BBCH16-F1
A03p028630.1_BnaEXP	309.566	257.417	316.014	377.722	337.931	357.137	489.011	540.247	458.614	-	-	-	BBCH16-F1
A03p029100.1_BnaEXP	14239.1	9604.72	8801.8	5565.91	5016.55	3455.61	0	1.91238	1.93917	-	-	-	BBCH16-F1
A03p029120.1_BnaEXP	729.627	706.125	880.18	593.564	562.594	530.322	265.434	418.811	232.701	-	-	-	BBCH16-F1
A03p029310.1_BnaEXP	16.4371	25.9779	22.283	39.9706	26.2107	42.1745	55.1286	61.1961	60.1144	-	-	-	BBCH16-F1
A03p029380.1_BnaEXP	283.084	279.852	264.358	236.826	215.302	252.149	210.305	197.931	205.552	-	-	-	BBCH16-F1
A03p029460.1_BnaEXP	110.494	119.262	108.377	34.9743	21.5302	34.0985	0	0	0	-	-	-	BBCH16-F1
A03p029650.1_BnaEXP	33.7875	28.3395	25.3216	37.9721	34.6356	44.8665	56.1495	71.7142	69.8102	-	-	-	BBCH16-F1
A03p029730.1_BnaEXP	106.841	90.9225	69.8877	61.9545	57.1019	52.0451	40.836	44.9409	33.9355	-	-	-	BBCH16-F1
A03p029770.1_BnaEXP	11.8713	5.90406	5.06433	18.986	14.9776	12.5626	30.627	28.6857	27.1484	-	-	-	BBCH16-F1
A03p029790.1_BnaEXP	95.8834	112.177	89.1322	66.9508	61.7824	52.0451	39.8151	63.1085	31.9963	-	-	-	BBCH16-F1
A03p029800.1_BnaEXP	17.3503	28.3395	29.3731	12.9904	13.1054	10.768	1.0209	1.91238	4.84793	-	-	-	BBCH16-F1
A03p029810.1_BnaEXP	125.105	112.177	131.673	41.9691	58.9741	60.121	29.6061	53.5466	30.0572	-	-	-	BBCH16-F1
A03p029840.1_BnaEXP	343.354	429.815	390.966	391.712	417.499	411.874	131.696	241.916	242.397	-	-	-	BBCH16-F1
A03p029880.1_BnaEXP	478.504	471.144	562.14	290.786	300.487	287.145	51.045	58.3276	50.4185	-	-	-	BBCH16-F1
A03p029940.1_BnaEXP	326.003	334.17	408.185	255.812	272.404	239.587	252.162	239.047	234.64	-	-	-	BBCH16-F1
A03p030050.1_BnaEXP	231.033	168.856	213.715	122.91	120.757	143.573	84.7347	87.0132	85.3236	-	-	-	BBCH16-F1
A03p030200.1_BnaEXP	27.3952	46.0517	41.5275	22.9831	29.019	25.1252	3.0627	4.78095	7.75669	-	-	-	BBCH16-F1
A03p030530.1_BnaEXP	41.0929	40.1476	50.6433	30.9772	46.8049	52.9424	20.418	19.1238	28.118	-	-	-	BBCH16-F1
A03p030810.1_BnaEXP	2820.8	1752.32	2050.04	1475.91	1066.21	1029.24	16.3344	16.2552	48.4793	-	-	-	BBCH16-F1
A03p030820.1_BnaEXP	432.845	465.24	449.712	393.711	459.624	428.026	663.585	589.969	563.33	-	-	-	BBCH16-F1
A03p030870.1_BnaEXP	42.006	24.797	40.5146	35.9736	49.6131	22.4332	10.209	7.64952	6.78711	-	-	-	BBCH16-F1
A03p030880.1_BnaEXP	168.024	125.166	133.698	134.901	134.798	138.189	70.4421	77.4513	88.2324	-	-	-	BBCH16-F1
A03p030990.1_BnaEXP	44.7456	29.5203	26.3345	71.9471	53.3575	59.2237	103.111	93.7066	89.202	-	-	-	BBCH16-F1
A03p031260.1_BnaEXP	63.0091	75.5719	68.8749	130.904	117.012	113.064	109.236	137.691	132.833	-	-	-	BBCH16-F1
A03p031290.1_BnaEXP	267.56	409.742	270.435	272.8	246.194	293.427	62.2749	125.261	143.499	-	-	-	BBCH16-F1
A03p031530.1_BnaEXP	27.3952	25.9779	24.3088	15.9883	27.1468	24.2279	2.0418	13.3866	10.6654	-	-	-	BBCH16-F1
A03p031640.1_BnaEXP	276.692	231.439	257.268	201.852	152.584	177.671	161.302	149.166	200.704	-	-	-	BBCH16-F1
A03p031720.1_BnaEXP	174.416	152.325	188.393	118.913	102.035	123.831	75.5466	104.225	98.8978	-	-	-	BBCH16-F1
A03p031740.1_BnaEXP	627.351	495.941	390.966	540.603	607.527	402.901	284.831	283.988	151.256	-	-	-	BBCH16-F1
A03p031930.1_BnaEXP	2131.35	2436.01	2400.49	1783.69	2106.22	1885.29	1717.15	1578.67	1727.8	-	-	-	BBCH16-F1
A03p031940.1_BnaEXP	50.2246	40.1476	45.5789	27.9794	19.658	27.8172	21.4389	14.3428	17.4526	-	-	-	BBCH16-F1
A03p031980.1_BnaEXP	36.527	36.6052	21.2702	15.9883	12.1693	7.17863	14.2926	1.91238	13.5742	-	-	-	BBCH16-F1
A03p031990.1_BnaEXP	577.126	605.756	606.707	313.769	386.608	428.026	214.389	234.266	234.64	-	-	-	BBCH16-F1
A03p032000.1_BnaEXP	199.072	210.185	225.869	201.852	182.539	175.876	84.7347	96.5751	105.685	-	-	-	BBCH16-F1
A03p032300.1_BnaEXP	14.6108	12.9889	8.10293	12.9904	12.1693	20.6386	3.0627	2.86857	3.87835	-	-	-	BBCH16-F1
A03p032480.1_BnaEXP	541.513	456.974	517.574	462.66	368.822	427.129	883.079	626.304	804.757	-	-	-	BBCH16-F1
A03p032570.1_BnaEXP	452.935	474.686	483.137	626.539	571.955	515.067	868.786	827.104	687.437	-	-	-	BBCH16-F1
A03p032710.1_BnaEXP	280.345	356.605	352.477	161.881	195.644	195.618	90.8601	127.173	138.651	-	-	-	BBCH16-F1
A03p032800.1_BnaEXP	2067.43	3476.31	2572.68	547.597	1181.36	1508.41	92.9019	1057.55	678.711	-	-	-	BBCH16-F1
A03p032820.1_BnaEXP	4.56587	0	7.09006	2.9978	8.42488	15.2546	20.418	42.0723	26.1788	-	-	-	BBCH16-F1
A03p033120.1_BnaEXP	174.416	119.262	209.663	263.806	157.264	182.158	582.934	311.718	428.557	-	-	-	BBCH16-F1
A03p033230.1_BnaEXP	86.7516	67.3063	77.9907	17.9868	24.3385	27.8172	2.0418	1.91238	0	-	-	-	BBCH16-F1
A03p033270.1_BnaEXP	46.5719	68.4871	72.9263	41.9691	67.399	62.813	20.418	14.3428	17.4526	-	-	-	BBCH16-F1
A03p033450.1_BnaEXP	71.2276	87.3801	76.9778	1.99853	4.68049	8.97329	0	0	0	-	-	-	BBCH16-F1
A03p033460.1_BnaEXP	341.527	296.384	337.284	221.837	165.689	197.412	158.24	110.918	90.1715	-	-	-	BBCH16-F1
A03p033550.1_BnaEXP	136.976	172.399	175.226	70.9479	58.038	74.4783	9.1881	21.9924	29.0876	-	-	-	BBCH16-F1
A03p033810.1_BnaEXP	19.1767	14.1697	14.1801	79.9412	52.4214	78.965	122.508	70.758	88.2324	-	-	-	BBCH16-F1
A03p034010.1_BnaEXP	625.525	284.576	582.398	853.373	584.125	548.268	1496.64	1176.11	1303.12	-	-	-	BBCH16-F1
A03p034240.1_BnaEXP	1.82635	1.18081	0	0	0	1.79466	7.1463	9.56189	17.4526	-	-	-	BBCH16-F1
A03p034250.1_BnaEXP	972.531	863.173	761.675	541.602	555.106	541.089	316.479	284.944	301.541	-	-	-	BBCH16-F1
A03p034320.1_BnaEXP	295.869	159.41	220.805	119.912	92.6736	85.2463	135.78	65.0209	86.2932	-	-	-	BBCH16-F1
A03p034370.1_BnaEXP	6.39222	8.26568	5.06433	0.999266	0	0.897329	0	0	0	-	-	-	BBCH16-F1
A03p034390.1_BnaEXP	182.635	170.037	260.307	140.896	159.137	201.899	33.6897	33.4666	62.0535	-	-	-	BBCH16-F1
A03p034410.1_BnaEXP	24.6557	20.0738	30.386	12.9904	12.1693	12.5626	0	0	0	-	-	-	BBCH16-F1
A03p034460.1_BnaEXP	262.081	366.052	132.685	50.9625	83.3127	72.6837	79.6302	33.4666	108.594	-	-	-	BBCH16-F1
A03p034470.1_BnaEXP	176.243	164.133	169.149	118.913	104.843	125.626	85.7556	50.678	87.2628	-	-	-	BBCH16-F1
A03p034480.1_BnaEXP	2357.82	2132.55	2692.2	1404.97	1392.91	1508.41	1237.33	994.437	1570.73	-	-	-	BBCH16-F1
A03p034510.1_BnaEXP	225.554	193.653	261.319	67.9501	67.399	64.6077	0	0	0	-	-	-	BBCH16-F1
A03p034710.1_BnaEXP	20.0898	21.2546	27.3474	6.99486	10.2971	3.58932	2.0418	0.956189	1.93917	-	-	-	BBCH16-F1
A03p034810.1_BnaEXP	1252.88	1068.63	982.48	1606.82	1313.34	1138.71	2536.94	1984.09	1814.1	-	-	-	BBCH16-F1
A03p034850.1_BnaEXP	22.8294	35.4243	33.4246	14.989	29.9551	30.5092	0	2.86857	0.969586	-	-	-	BBCH16-F1
A03p034980.1_BnaEXP	124.192	181.845	153.956	145.893	188.155	157.93	16.3344	49.7219	50.4185	-	-	-	BBCH16-F1
A03p035540.1_BnaEXP	34.7006	30.7011	56.7205	1.99853	2.80829	8.07596	12.2508	7.64952	8.72628	-	-	-	BBCH16-F1
A03p035590.1_BnaEXP	268.473	361.328	368.683	217.84	249.938	277.275	104.132	151.078	140.59	-	-	-	BBCH16-F1
A03p036600.1_BnaEXP	27.3952	50.7749	28.3602	34.9743	46.8049	50.2504	133.738	82.2323	95.0195	-	-	-	BBCH16-F1
A03p036810.1_BnaEXP	0.913175	0	0	10.9919	7.48878	12.5626	22.4598	18.1676	22.3005	-	-	-	BBCH16-F1
A03p037590.1_BnaEXP	137.889	159.41	147.878	97.928	106.715	94.2195	15.3135	8.60571	12.6046	-	-	-	BBCH16-F1
A03p037840.1_BnaEXP	157.066	166.494	169.149	128.905	122.629	122.037	104.132	117.611	101.807	-	-	-	BBCH16-F1
A03p037920.1_BnaEXP	160.719	149.963	163.071	132.902	104.843	104.09	75.5466	101.356	65.9319	-	-	-	BBCH16-F1
A03p037950.1_BnaEXP	0	0	0	3.99706	3.74439	3.58932	20.418	11.4743	16.483	-	-	-	BBCH16-F1
A03p038630.1_BnaEXP	4303.79	2934.32	3271.56	3440.47	3308.17	2776.34	6705.27	5826.06	5276.49	-	-	-	BBCH16-F1
A03p039060.1_BnaEXP	519.596	602.214	595.565	359.736	377.247	307.784	281.769	255.303	255.001	-	-	-	BBCH16-F1
A03p039220.1_BnaEXP	624.612	675.424	704.954	634.534	572.891	629.925	450.217	486.7	449.888	-	-	-	BBCH16-F1
A03p039300.1_BnaEXP	28.3084	22.4354	8.10293	0	1.87219	0.897329	0	0	3.87835	-	-	-	BBCH16-F1
A03p039320.1_BnaEXP	70.3145	73.2103	42.5403	22.9831	24.3385	32.3038	21.4389	18.1676	13.5742	-	-	-	BBCH16-F1
A03p039470.1_BnaEXP	6162.1	7388.34	8217.38	5142.22	6364.52	5215.28	2546.13	4122.13	2779.8	-	-	-	BBCH16-F1
A03p039520.1_BnaEXP	45.6587	37.786	51.6561	42.9684	39.3161	55.6344	23.4807	31.5542	13.5742	-	-	-	BBCH16-F1
A03p039790.1_BnaEXP	111.407	122.804	94.1965	113.916	101.099	135.497	217.452	213.23	221.066	-	-	-	BBCH16-F1
A03p039880.1_BnaEXP	34.7006	37.786	59.7591	13.9897	11.2332	19.7412	0	0	0	-	-	-	BBCH16-F1
A03p039970.1_BnaEXP	816.378	847.823	846.756	747.451	604.719	628.13	442.05	563.196	541.029	-	-	-	BBCH16-F1
A03p040070.1_BnaEXP	1403.55	1356.75	1462.58	1137.16	1128	1037.31	969.855	921.767	885.232	-	-	-	BBCH16-F1
A03p040100.1_BnaEXP	185.375	109.816	102.299	103.924	73.9517	88.8356	18.3762	13.3866	12.6046	-	-	-	BBCH16-F1
A03p040110.1_BnaEXP	262.994	258.598	256.255	119.912	166.625	150.751	132.717	207.493	162.891	-	-	-	BBCH16-F1
A03p040180.1_BnaEXP	220.075	304.649	230.933	200.852	313.593	247.663	76.5675	146.297	60.1144	-	-	-	BBCH16-F1
A03p040450.1_BnaEXP	11752.6	9525.61	9361.92	7918.18	7633.87	6912.13	6549.08	5983.83	6368.24	-	-	-	BBCH16-F1
A03p040460.1_BnaEXP	92.2307	101.55	131.673	91.9324	105.779	91.5276	37.7733	21.9924	23.2701	-	-	-	BBCH16-F1
A03p041070.1_BnaEXP	32.8743	35.4243	26.3345	23.9824	10.2971	21.5359	4.0836	6.69333	1.93917	-	-	-	BBCH16-F1
A03p041120.1_BnaEXP	0	0	0	0.999266	0	4.48665	9.1881	5.73714	4.84793	-	-	-	BBCH16-F1
A03p041880.1_BnaEXP	4.56587	4.72325	5.06433	7.99412	14.9776	8.07596	32.6688	15.299	25.2093	-	-	-	BBCH16-F1
A03p041900.1_BnaEXP	15.524	12.9889	10.1287	7.99412	17.7858	13.4599	2.0418	5.73714	3.87835	-	-	-	BBCH16-F1
A03p042400.1_BnaEXP	684.881	677.786	712.044	608.553	569.147	576.983	510.45	518.255	556.543	-	-	-	BBCH16-F1
A03p042420.1_BnaEXP	97.7097	93.2841	123.57	89.9339	119.82	110.371	28.5852	65.9771	35.8747	-	-	-	BBCH16-F1
A03p042850.1_BnaEXP	4.56587	11.8081	2.02573	17.9868	4.68049	0.897329	68.4003	44.9409	43.6314	-	-	-	BBCH16-F1
A03p043670.1_BnaEXP	676.663	634.096	634.054	444.673	556.042	546.473	406.318	390.125	391.713	-	-	-	BBCH16-F1
A03p043710.1_BnaEXP	613.654	748.635	673.556	572.579	594.422	481.866	387.942	412.118	316.085	-	-	-	BBCH16-F1
A03p043870.1_BnaEXP	978.923	1023.76	1055.41	1032.24	955.755	961.039	678.899	799.374	845.479	-	-	-	BBCH16-F1
A03p044160.1_BnaEXP	104.102	92.1033	69.8877	50.9625	73.0156	59.2237	26.5434	30.5981	32.9659	-	-	-	BBCH16-F1
A03p044490.1_BnaEXP	1598.06	1740.52	2025.73	1282.06	1105.53	1187.17	890.225	873.001	855.175	-	-	-	BBCH16-F1
A03p044650.1_BnaEXP	81.2726	61.4022	79.0035	124.908	104.843	106.782	155.177	141.516	125.077	-	-	-	BBCH16-F1
A03p044810.1_BnaEXP	2.73952	5.90406	3.0386	7.99412	6.55268	4.48665	46.9614	17.2114	24.2397	-	-	-	BBCH16-F1
A03p044820.1_BnaEXP	31.0479	20.0738	44.5661	11.9912	12.1693	12.5626	0	0	0	-	-	-	BBCH16-F1
A03p045040.1_BnaEXP	62.0959	66.1255	86.0936	24.9816	42.1244	40.3798	2.0418	0	0	-	-	-	BBCH16-F1
A03p045210.1_BnaEXP	5.47905	17.7122	12.1544	1.99853	2.80829	1.79466	0	0	0	-	-	-	BBCH16-F1
A03p045450.1_BnaEXP	295.869	209.004	291.705	335.753	317.337	294.324	459.405	414.03	433.405	-	-	-	BBCH16-F1
A03p045540.1_BnaEXP	10.9581	14.1697	22.283	38.9714	53.3575	34.0985	60.2331	41.1161	63.0231	-	-	-	BBCH16-F1
A03p045990.1_BnaEXP	294.955	387.306	377.799	248.817	239.641	227.024	76.5675	105.181	87.2628	-	-	-	BBCH16-F1
A03p046110.1_BnaEXP	21.9162	21.2546	12.1544	0	2.80829	0.897329	0	0.956189	3.87835	-	-	-	BBCH16-F1
A03p046260.1_BnaEXP	36.527	31.8819	21.2702	0.999266	3.74439	0	0	0	0	-	-	-	BBCH16-F1
A03p046300.1_BnaEXP	2687.47	2613.14	3002.13	2874.89	2971.17	2743.14	3414.91	3416.47	3499.24	-	-	-	BBCH16-F1
A03p046340.1_BnaEXP	41.0929	33.0627	36.4632	48.964	47.741	61.0184	10.209	9.56189	18.4221	-	-	-	BBCH16-F1
A03p046440.1_BnaEXP	545.165	538.45	622.912	535.606	564.467	518.656	435.925	442.716	460.554	-	-	-	BBCH16-F1
A03p046560.1_BnaEXP	14.6108	14.1697	16.2059	19.9853	13.1054	13.4599	3.0627	1.91238	5.81752	-	-	-	BBCH16-F1
A03p046620.1_BnaEXP	42.006	49.5941	65.8363	121.91	111.396	126.523	268.497	207.493	308.329	-	-	-	BBCH16-F1
A03p046940.1_BnaEXP	114.147	128.708	160.033	185.863	195.644	150.751	227.661	276.339	261.788	-	-	-	BBCH16-F1
A03p047010.1_BnaEXP	221.901	200.738	197.509	167.877	96.418	129.215	0	0	0	-	-	-	BBCH16-F1
A03p047420.1_BnaEXP	3.6527	0	0	22.9831	64.5907	55.6344	66.3585	88.9256	96.9587	-	-	-	BBCH16-F1
A03p047490.1_BnaEXP	274.866	249.151	218.779	184.864	196.58	185.747	164.365	202.712	155.134	-	-	-	BBCH16-F1
A03p047510.1_BnaEXP	166.198	122.804	148.891	255.812	234.96	233.306	290.957	228.529	279.241	-	-	-	BBCH16-F1
A03p047590.1_BnaEXP	462.067	373.137	446.674	337.752	319.209	340.985	332.813	255.303	303.481	-	-	-	BBCH16-F1
A03p047620.1_BnaEXP	1923.15	2378.16	2545.33	1646.79	1788.88	1996.56	890.225	1188.54	1063.64	-	-	-	BBCH16-F1
A03p047630.1_BnaEXP	19.1767	27.1587	16.2059	52.9611	63.6546	82.5543	25.5225	37.2914	26.1788	-	-	-	BBCH16-F1
A03p047690.1_BnaEXP	113.234	140.517	118.505	92.9317	107.651	113.064	65.3376	74.5828	72.719	-	-	-	BBCH16-F1
A03p047840.1_BnaEXP	23.7426	12.9889	16.2059	5.99559	7.48878	4.48665	1.0209	0.956189	0	-	-	-	BBCH16-F1
A03p047850.1_BnaEXP	63.9222	55.4982	84.0678	87.9354	99.2263	108.577	131.696	112.83	126.046	-	-	-	BBCH16-F1
A03p047860.1_BnaEXP	139.716	113.358	117.492	134.901	117.948	124.729	197.034	236.179	223.005	-	-	-	BBCH16-F1
A03p048010.1_BnaEXP	937.831	936.384	915.63	825.393	777.897	777.087	578.851	675.07	619.566	-	-	-	BBCH16-F1
A03p048550.1_BnaEXP	176.243	187.749	191.432	115.915	144.159	136.394	86.7765	86.0571	100.837	-	-	-	BBCH16-F1
A03p048590.1_BnaEXP	9.13175	2.36162	7.09006	1.99853	0	4.48665	15.3135	15.299	10.6654	-	-	-	BBCH16-F1
A03p049110.1_BnaEXP	154.327	112.177	135.724	141.896	165.689	152.546	264.413	220.88	217.187	-	-	-	BBCH16-F1
A03p050410.1_BnaEXP	63.9222	87.3801	79.0035	106.921	151.648	156.135	156.198	165.421	188.1	-	-	-	BBCH16-F1
A03p050490.1_BnaEXP	522.336	699.04	701.916	717.473	767.6	709.787	847.347	953.321	946.316	-	-	-	BBCH16-F1
A03p050510.1_BnaEXP	0	0	0	0	0.936097	0	5.1045	4.78095	3.87835	-	-	-	BBCH16-F1
A03p050530.1_BnaEXP	706.797	681.328	725.212	573.578	560.722	512.375	432.862	441.76	522.607	-	-	-	BBCH16-F1
A03p050660.1_BnaEXP	39.2665	24.797	34.4374	21.9838	22.4663	25.1252	53.0868	43.9847	49.4489	-	-	-	BBCH16-F1
A03p050910.1_BnaEXP	22.8294	27.1587	37.476	4.99633	7.48878	8.07596	1.0209	0	0	-	-	-	BBCH16-F1
A03p051000.1_BnaEXP	83.0989	69.6679	72.9263	47.9647	41.1883	57.4291	29.6061	30.5981	34.9051	-	-	-	BBCH16-F1
A03p051040.1_BnaEXP	1086.68	1330.78	1461.57	698.487	470.857	342.78	725.86	389.169	467.341	-	-	-	BBCH16-F1
A03p051370.1_BnaEXP	8.21857	3.54243	0	15.9883	19.658	16.1519	23.4807	21.9924	26.1788	-	-	-	BBCH16-F1
A03p051840.1_BnaEXP	54.7905	51.9557	51.6561	74.9449	73.9517	81.6569	167.428	128.129	135.742	-	-	-	BBCH16-F1
A03p051980.1_BnaEXP	414.581	495.941	463.892	525.614	517.662	480.071	722.798	755.39	643.805	-	-	-	BBCH16-F1
A03p052270.1_BnaEXP	44.7456	28.3395	38.4889	42.9684	48.6771	39.4825	85.7556	101.356	108.594	-	-	-	BBCH16-F1
A03p052300.1_BnaEXP	68.4881	82.6568	96.2222	101.925	118.884	124.729	161.302	175.939	170.647	-	-	-	BBCH16-F1
A03p052440.1_BnaEXP	352.486	297.565	329.181	503.63	425.924	496.223	690.129	652.121	644.775	-	-	-	BBCH16-F1
A03p052660.1_BnaEXP	2.73952	0	0	6.99486	19.658	17.9466	24.5016	24.8609	22.3005	-	-	-	BBCH16-F1
A03p052760.1_BnaEXP	0	0	0	332.755	250.874	301.503	491.053	483.832	516.79	-	-	-	BBCH16-F1
A03p052890.1_BnaEXP	42.9192	47.2325	54.6947	45.9662	54.2936	55.6344	102.09	86.0571	94.0499	-	-	-	BBCH16-F1
A03p053160.1_BnaEXP	49.3114	61.4022	48.6176	98.9273	123.565	136.394	173.553	165.421	158.043	-	-	-	BBCH16-F1
A03p053180.1_BnaEXP	113.234	86.1993	102.299	56.9581	46.8049	59.2237	49.0032	60.2399	63.0231	-	-	-	BBCH16-F1
A03p053240.1_BnaEXP	134.237	148.782	113.441	114.915	100.162	127.421	83.7138	72.6704	62.0535	-	-	-	BBCH16-F1
A03p053270.1_BnaEXP	76.7067	66.1255	47.6047	39.9706	38.38	31.4065	21.4389	20.08	35.8747	-	-	-	BBCH16-F1
A03p053360.1_BnaEXP	1545.09	1379.19	1654.01	1010.26	891.164	922.454	325.667	434.11	503.215	-	-	-	BBCH16-F1
A03p053380.1_BnaEXP	668.444	730.922	592.526	524.614	478.346	540.192	443.071	496.262	469.28	-	-	-	BBCH16-F1
A03p053430.1_BnaEXP	178.069	188.93	220.805	96.9287	117.948	128.318	40.836	54.5028	60.1144	-	-	-	BBCH16-F1
A03p053560.1_BnaEXP	18.2635	18.893	14.1801	7.99412	5.61658	5.38397	0	0	0	-	-	-	BBCH16-F1
A03p053620.1_BnaEXP	0	0	0	11.9912	3.74439	4.48665	19.3971	24.8609	18.4221	-	-	-	BBCH16-F1
A03p053810.1_BnaEXP	529.641	351.882	523.652	263.806	210.622	249.458	7.1463	3.82476	3.87835	-	-	-	BBCH16-F1
A03p054620.2_BnaEXP	104.102	66.1255	83.055	62.9537	42.1244	40.3798	0	0	0	-	-	-	BBCH16-F1
A03p054660.1_BnaEXP	61.1827	24.797	39.5018	12.9904	13.1054	11.6653	2.0418	0	0	-	-	-	BBCH16-F1
A03p054890.1_BnaEXP	0	0	2.02573	0.999266	2.80829	4.48665	13.2717	16.2552	17.4526	-	-	-	BBCH16-F1
A03p054940.1_BnaEXP	0	0	0	19.9853	16.8498	17.9466	57.1704	38.2476	47.5097	-	-	-	BBCH16-F1
A03p055000.1_BnaEXP	77.6199	54.3173	50.6433	76.9434	58.9741	59.2237	35.7315	19.1238	23.2701	-	-	-	BBCH16-F1
A03p055350.1_BnaEXP	0.913175	0	1.01287	0	0	0	14.2926	11.4743	16.483	-	-	-	BBCH16-F1
A03p055440.1_BnaEXP	49.3114	48.4133	36.4632	7.99412	25.2746	24.2279	0	1.91238	2.90876	-	-	-	BBCH16-F1
A03p055460.1_BnaEXP	5.47905	5.90406	5.06433	15.9883	16.8498	16.1519	36.7524	45.8971	57.2056	-	-	-	BBCH16-F1
A03p056070.1_BnaEXP	21.9162	17.7122	23.2959	8.99339	8.42488	12.5626	0	0	0	-	-	-	BBCH16-F1
A03p056210.1_BnaEXP	5958.47	6474.39	7270.35	2205.38	2164.26	2326.77	13.2717	10.5181	19.3917	-	-	-	BBCH16-F1
A03p056250.1_BnaEXP	1.82635	0	1.01287	3.99706	9.36097	26.9199	56.1495	31.5542	59.1448	-	-	-	BBCH16-F1
A03p056290.1_BnaEXP	5.47905	3.54243	8.10293	0	0.936097	0	0	0	0	-	-	-	BBCH16-F1
A03p056340.1_BnaEXP	166.198	73.2103	106.351	87.9354	87.057	60.121	1.0209	0	0	-	-	-	BBCH16-F1
A03p056650.1_BnaEXP	948.789	886.789	1037.17	516.62	395.033	481.866	280.748	226.617	353.899	-	-	-	BBCH16-F1
A03p056980.1_BnaEXP	0	0	0	11.9912	12.1693	20.6386	26.5434	30.5981	40.7226	-	-	-	BBCH16-F1
A03p057380.1_BnaEXP	1652.85	2124.28	2327.57	1354.01	1015.66	951.169	2035.67	2008.95	1900.39	-	-	-	BBCH16-F1
A04p000020.1_BnaEXP	4634.36	4202.51	4638.92	2980.81	3105.03	2997.98	2711.51	2427.76	2282.41	-	-	-	BBCH16-F1
A04p000220.1_BnaEXP	5458.05	5974.91	6053.9	7094.78	7323.09	7012.63	8553.1	8368.57	7697.55	-	-	-	BBCH16-F1
A04p000490.1_BnaEXP	7.3054	5.90406	4.05146	1.99853	3.74439	2.69199	0	0	0.969586	-	-	-	BBCH16-F1
A04p000630.1_BnaEXP	268.473	322.362	291.705	347.744	351.036	319.449	100.048	167.333	182.282	-	-	-	BBCH16-F1
A04p000780.1_BnaEXP	341.527	317.638	209.663	338.751	371.631	253.944	3.0627	87.9694	14.5438	-	-	-	BBCH16-F1
A04p001270.1_BnaEXP	168.024	194.834	187.38	246.819	255.554	250.355	309.333	313.63	300.572	-	-	-	BBCH16-F1
A04p001300.1_BnaEXP	457.501	623.468	501.368	510.625	522.342	613.773	230.724	363.352	365.534	-	-	-	BBCH16-F1
A04p001580.1_BnaEXP	71.2276	67.3063	83.055	144.893	116.076	122.037	165.386	160.64	124.107	-	-	-	BBCH16-F1
A04p001600.1_BnaEXP	26.4821	25.9779	7.09006	55.9589	36.5078	46.6611	83.7138	65.0209	86.2932	-	-	-	BBCH16-F1
A04p001740.1_BnaEXP	83.0989	83.8376	83.055	33.975	45.8688	41.2771	0	0	0	-	-	-	BBCH16-F1
A04p001770.1_BnaEXP	336.048	432.177	376.786	460.661	408.138	418.155	594.164	595.706	510.002	-	-	-	BBCH16-F1
A04p001810.1_BnaEXP	0	1.18081	0	1.99853	0	1.79466	38.7942	7.64952	26.1788	-	-	-	BBCH16-F1
A04p001830.1_BnaEXP	274.866	315.277	304.873	192.858	247.13	227.922	156.198	176.895	175.495	-	-	-	BBCH16-F1
A04p001880.1_BnaEXP	0	9.44649	1.01287	44.9669	148.839	116.653	472.677	665.508	379.108	-	-	-	BBCH16-F1
A04p001960.1_BnaEXP	0	0	0	9.99265	7.48878	6.2813	10.209	16.2552	7.75669	-	-	-	BBCH16-F1
A04p002130.1_BnaEXP	143.368	153.506	142.814	172.873	128.245	130.113	46.9614	95.6189	95.9891	-	-	-	BBCH16-F1
A04p002340.1_BnaEXP	457.501	337.712	484.15	329.758	263.043	303.297	208.264	207.493	187.13	-	-	-	BBCH16-F1
A04p002410.1_BnaEXP	746.064	826.568	846.756	645.525	585.061	637.104	591.101	551.721	552.664	-	-	-	BBCH16-F1
A04p002550.1_BnaEXP	9.13175	7.08487	8.10293	0	2.80829	0	0	0	0	-	-	-	BBCH16-F1
A04p002650.1_BnaEXP	421.887	285.756	327.156	280.794	195.644	208.18	107.195	95.6189	86.2932	-	-	-	BBCH16-F1
A04p003100.1_BnaEXP	191.767	136.974	150.917	142.895	145.095	135.497	91.881	103.269	50.4185	-	-	-	BBCH16-F1
A04p003570.1_BnaEXP	125.105	132.251	109.389	88.9346	87.9931	87.9382	53.0868	49.7219	45.5706	-	-	-	BBCH16-F1
A04p003860.1_BnaEXP	2616.25	2522.21	2401.5	2093.46	1847.86	1709.41	1942.77	1661.86	1588.18	-	-	-	BBCH16-F1
A04p004010.1_BnaEXP	0.913175	3.54243	3.0386	4.99633	6.55268	7.17863	13.2717	19.1238	23.2701	-	-	-	BBCH16-F1
A04p004030.1_BnaEXP	101.362	96.8265	97.2351	114.915	108.587	84.3489	74.5257	44.9409	26.1788	-	-	-	BBCH16-F1
A04p004260.1_BnaEXP	239.252	282.214	266.384	147.891	166.625	157.033	119.445	107.093	108.594	-	-	-	BBCH16-F1
A04p004290.1_BnaEXP	81.2726	72.0295	90.145	139.897	133.862	152.546	189.887	179.764	141.56	-	-	-	BBCH16-F1
A04p004500.1_BnaEXP	603.609	540.812	702.929	575.577	578.508	674.791	213.368	229.486	286.998	-	-	-	BBCH16-F1
A04p004560.1_BnaEXP	8.21857	12.9889	10.1287	5.99559	5.61658	5.38397	3.0627	1.91238	2.90876	-	-	-	BBCH16-F1
A04p004980.1_BnaEXP	222.815	201.919	202.573	197.855	169.434	162.417	141.905	122.392	121.198	-	-	-	BBCH16-F1
A04p005260.1_BnaEXP	0	0	0	27.9794	43.0605	32.3038	86.7765	67.8894	78.5365	-	-	-	BBCH16-F1
A04p005320.1_BnaEXP	642.875	928.118	800.164	590.566	693.648	733.118	352.211	404.468	488.672	-	-	-	BBCH16-F1
A04p005450.1_BnaEXP	6.39222	4.72325	4.05146	189.86	117.948	117.55	544.14	353.79	246.275	-	-	-	BBCH16-F1
A04p005580.1_BnaEXP	0.913175	0	0	0.999266	1.87219	1.79466	9.1881	6.69333	2.90876	-	-	-	BBCH16-F1
A04p005590.1_BnaEXP	287.65	271.587	232.959	241.822	259.299	218.051	120.466	184.545	168.708	-	-	-	BBCH16-F1
A04p005620.1_BnaEXP	33.7875	30.7011	16.2059	59.9559	60.8463	46.6611	47.9823	57.3714	42.6618	-	-	-	BBCH16-F1
A04p005650.1_BnaEXP	9.13175	16.5314	15.193	11.9912	18.7219	12.5626	0	0	0	-	-	-	BBCH16-F1
A04p005760.1_BnaEXP	0	0	0	1.99853	0	6.2813	79.6302	34.4228	29.0876	-	-	-	BBCH16-F1
A04p005800.1_BnaEXP	21.003	25.9779	28.3602	36.9728	29.9551	37.6878	76.5675	57.3714	54.2968	-	-	-	BBCH16-F1
A04p006100.1_BnaEXP	61.1827	82.6568	43.5532	58.9567	47.741	51.1478	9.1881	3.82476	7.75669	-	-	-	BBCH16-F1
A04p006150.1_BnaEXP	703.145	349.52	456.802	333.755	227.472	261.123	0	0	0	-	-	-	BBCH16-F1
A04p006160.1_BnaEXP	702.231	430.996	513.523	337.752	303.296	306.887	0	0	0	-	-	-	BBCH16-F1
A04p006580.1_BnaEXP	254.776	263.321	224.856	416.694	428.733	498.018	442.05	577.538	497.398	-	-	-	BBCH16-F1
A04p006630.1_BnaEXP	67.5749	94.4649	99.2608	42.9684	56.1658	36.7905	0	0	0	-	-	-	BBCH16-F1
A04p007070.1_BnaEXP	270.3	325.904	224.856	164.879	168.498	142.675	155.177	145.341	179.374	-	-	-	BBCH16-F1
A04p007080.1_BnaEXP	563.429	349.52	377.799	168.876	208.75	188.439	181.72	222.792	121.198	-	-	-	BBCH16-F1
A04p007090.1_BnaEXP	457.501	389.668	278.538	105.922	98.2902	96.9115	84.7347	78.4075	71.7494	-	-	-	BBCH16-F1
A04p007100.1_BnaEXP	551.558	465.24	596.578	576.576	636.546	658.639	936.166	708.536	889.111	-	-	-	BBCH16-F1
A04p007250.1_BnaEXP	8.21857	8.26568	10.1287	3.99706	3.74439	1.79466	0	0	0	-	-	-	BBCH16-F1
A04p007550.1_BnaEXP	146.108	126.347	132.685	135.9	143.223	159.725	252.162	174.026	230.762	-	-	-	BBCH16-F1
A04p007640.1_BnaEXP	1458.34	1251.66	1281.28	1134.17	1061.53	816.569	1402.72	1557.63	1489.29	-	-	-	BBCH16-F1
A04p007950.1_BnaEXP	89.4911	83.8376	65.8363	74.9449	66.4629	53.8397	11.2299	31.5542	23.2701	-	-	-	BBCH16-F1
A04p008000.1_BnaEXP	10812	10358.1	10848.8	7200.71	7200.46	6718.3	6355.1	5722.79	4780.06	-	-	-	BBCH16-F1
A04p008020.1_BnaEXP	327.83	264.502	240.049	272.8	248.066	250.355	444.092	419.767	329.659	-	-	-	BBCH16-F1
A04p008030.1_BnaEXP	20.0898	10.6273	7.09006	2.9978	0.936097	0	0	0.956189	0	-	-	-	BBCH16-F1
A04p008040.1_BnaEXP	508.638	406.199	567.205	290.786	195.644	285.351	224.598	117.611	216.218	-	-	-	BBCH16-F1
A04p008820.1_BnaEXP	11.8713	8.26568	10.1287	7.99412	4.68049	4.48665	0	0	0	-	-	-	BBCH16-F1
A04p010080.1_BnaEXP	98.6229	107.454	122.557	66.9508	73.9517	73.581	50.0241	62.1523	59.1448	-	-	-	BBCH16-F1
A04p010260.1_BnaEXP	32.8743	87.3801	96.2222	77.9427	98.2902	130.113	173.553	234.266	247.244	-	-	-	BBCH16-F1
A04p010310.1_BnaEXP	69.4013	76.7528	65.8363	45.9662	49.6131	48.4558	20.418	34.4228	34.9051	-	-	-	BBCH16-F1
A04p010340.1_BnaEXP	70.3145	79.1144	108.377	58.9567	49.6131	53.8397	39.8151	53.5466	42.6618	-	-	-	BBCH16-F1
A04p010420.1_BnaEXP	697.666	1046.2	857.897	698.487	991.327	801.315	1329.21	1238.27	1443.71	-	-	-	BBCH16-F1
A04p010660.1_BnaEXP	9.13175	2.36162	6.07719	0.999266	0	0	0	0	0	-	-	-	BBCH16-F1
A04p010760.1_BnaEXP	0	0	0	6.99486	5.61658	5.38397	8.1672	7.64952	13.5742	-	-	-	BBCH16-F1
A04p010770.2_BnaEXP	60.2695	27.1587	48.6176	24.9816	12.1693	15.2546	0	0	0	-	-	-	BBCH16-F1
A04p010800.1_BnaEXP	171.677	194.834	174.213	131.903	115.14	122.934	85.7556	102.312	100.837	-	-	-	BBCH16-F1
A04p011030.1_BnaEXP	4715.64	5052.69	5690.28	4028.04	4364.09	3933.89	3398.58	4072.41	3878.35	-	-	-	BBCH16-F1
A04p011150.1_BnaEXP	60.2695	64.9446	52.669	72.9464	68.3351	87.9382	34.7106	31.5542	37.8139	-	-	-	BBCH16-F1
A04p011210.1_BnaEXP	0	0	0	0	0	0	9.1881	3.82476	11.635	-	-	-	BBCH16-F1
A04p011260.1_BnaEXP	37.4402	42.5092	41.5275	34.9743	29.9551	26.9199	14.2926	14.3428	21.3309	-	-	-	BBCH16-F1
A04p011560.1_BnaEXP	146.108	89.7417	82.0421	43.9677	54.2936	35.8932	2.0418	0	0	-	-	-	BBCH16-F1
A04p011670.1_BnaEXP	52.051	49.5941	71.9135	34.9743	27.1468	29.6119	0	0.956189	2.90876	-	-	-	BBCH16-F1
A04p011930.1_BnaEXP	199.985	190.111	199.535	175.871	177.858	167.8	113.32	117.611	93.0803	-	-	-	BBCH16-F1
A04p011990.1_BnaEXP	8.21857	5.90406	4.05146	9.99265	9.36097	12.5626	22.4598	27.7295	25.2093	-	-	-	BBCH16-F1
A04p012020.1_BnaEXP	26.4821	12.9889	37.476	64.9523	49.6131	52.9424	218.473	111.874	202.644	-	-	-	BBCH16-F1
A04p012480.1_BnaEXP	18.2635	14.1697	3.0386	34.9743	19.658	17.9466	93.9228	61.1961	59.1448	-	-	-	BBCH16-F1
A04p012570.1_BnaEXP	119.626	90.9225	99.2608	38.9714	54.2936	39.4825	68.4003	44.9409	45.5706	-	-	-	BBCH16-F1
A04p012630.1_BnaEXP	14.6108	10.6273	15.193	2.9978	7.48878	8.07596	0	0	0	-	-	-	BBCH16-F1
A04p012650.1_BnaEXP	2523.1	2965.02	3105.45	2034.51	2293.44	2131.16	1896.83	1986.96	1845.12	-	-	-	BBCH16-F1
A04p012720.1_BnaEXP	237.425	262.14	284.615	168.876	212.494	204.591	124.55	167.333	135.742	-	-	-	BBCH16-F1
A04p012800.1_BnaEXP	384.447	512.472	482.124	300.779	319.209	306.887	184.783	193.15	202.644	-	-	-	BBCH16-F1
A04p012810.2_BnaEXP	0	0	1.01287	24.9816	27.1468	27.8172	41.8569	43.9847	63.0231	-	-	-	BBCH16-F1
A04p013390.1_BnaEXP	132.41	100.369	135.724	105.922	96.418	84.3489	66.3585	54.5028	61.084	-	-	-	BBCH16-F1
A04p013420.1_BnaEXP	72.1408	107.454	93.1836	52.9611	57.1019	87.9382	149.052	203.668	194.887	-	-	-	BBCH16-F1
A04p013600.1_BnaEXP	357.964	255.055	301.834	545.599	484.898	367.008	747.299	659.771	598.235	-	-	-	BBCH16-F1
A04p013850.1_BnaEXP	135.15	175.941	178.264	146.892	137.606	169.595	64.3167	65.9771	68.8406	-	-	-	BBCH16-F1
A04p014190.1_BnaEXP	382.62	330.627	389.953	246.819	227.472	227.024	35.7315	32.5104	43.6314	-	-	-	BBCH16-F1
A04p014220.1_BnaEXP	7.3054	4.72325	7.09006	0	2.80829	1.79466	0	0	0	-	-	-	BBCH16-F1
A04p014230.1_BnaEXP	31.0479	24.797	41.5275	11.9912	18.7219	8.07596	0	1.91238	0.969586	-	-	-	BBCH16-F1
A04p014310.1_BnaEXP	73.9672	115.719	121.544	51.9618	94.5458	66.4023	19.3971	11.4743	15.5134	-	-	-	BBCH16-F1
A04p014590.1_BnaEXP	0	0	0	33.975	31.8273	22.4332	37.7733	59.2837	26.1788	-	-	-	BBCH16-F1
A04p014670.1_BnaEXP	379.881	478.229	385.902	292.785	289.254	395.722	89.8392	216.099	157.073	-	-	-	BBCH16-F1
A04p014680.1_BnaEXP	0	0	0	2.9978	0.936097	1.79466	11.2299	3.82476	7.75669	-	-	-	BBCH16-F1
A04p014730.1_BnaEXP	29.2216	42.5092	17.2187	41.9691	41.1883	30.5092	140.884	136.735	80.4757	-	-	-	BBCH16-F1
A04p015000.1_BnaEXP	0	0	0	0.999266	2.80829	1.79466	5.1045	16.2552	11.635	-	-	-	BBCH16-F1
A04p015320.1_BnaEXP	37.4402	24.797	35.4503	45.9662	40.2522	49.3531	111.278	88.9256	109.563	-	-	-	BBCH16-F1
A04p015690.1_BnaEXP	336.962	314.096	324.117	209.846	173.178	174.082	270.539	183.588	165.799	-	-	-	BBCH16-F1
A04p015710.1_BnaEXP	590.824	507.749	562.14	400.705	391.289	356.24	314.437	388.213	421.77	-	-	-	BBCH16-F1
A04p015850.1_BnaEXP	9.13175	11.8081	8.10293	7.99412	9.36097	3.58932	0	0	0	-	-	-	BBCH16-F1
A04p016010.1_BnaEXP	15.524	17.7122	16.2059	5.99559	14.0415	4.48665	2.0418	0	2.90876	-	-	-	BBCH16-F1
A04p016070.1_BnaEXP	57.53	40.1476	41.5275	68.9493	72.0795	70.889	132.717	107.093	127.016	-	-	-	BBCH16-F1
A04p016330.1_BnaEXP	519.596	531.365	554.038	423.689	414.691	430.718	265.434	350.921	353.899	-	-	-	BBCH16-F1
A04p016350.1_BnaEXP	0	0	0	0	0.936097	0.897329	8.1672	1.91238	5.81752	-	-	-	BBCH16-F1
A04p016370.1_BnaEXP	260.255	256.236	232.959	196.855	159.137	156.135	73.5048	92.7504	95.9891	-	-	-	BBCH16-F1
A04p016460.1_BnaEXP	453.848	409.742	430.468	609.552	557.914	558.139	557.412	548.853	503.215	-	-	-	BBCH16-F1
A04p016740.1_BnaEXP	210.943	220.812	263.345	158.883	124.501	94.2195	110.257	107.093	175.495	-	-	-	BBCH16-F1
A04p016750.1_BnaEXP	217.336	198.376	223.843	129.905	165.689	148.957	100.048	118.567	120.229	-	-	-	BBCH16-F1
A04p016850.1_BnaEXP	27.3952	18.893	15.193	6.99486	12.1693	13.4599	0	0	0	-	-	-	BBCH16-F1
A04p017030.1_BnaEXP	1716.77	1445.31	1632.74	1126.17	1161.7	926.941	658.481	807.98	588.539	-	-	-	BBCH16-F1
A04p017330.1_BnaEXP	38.3533	33.0627	59.7591	38.9714	50.5493	38.5851	13.2717	21.0362	22.3005	-	-	-	BBCH16-F1
A04p017450.1_BnaEXP	0	0	1.01287	6.99486	7.48878	6.2813	14.2926	16.2552	18.4221	-	-	-	BBCH16-F1
A04p017650.1_BnaEXP	84.0121	114.539	90.145	65.9515	63.6546	66.4023	32.6688	55.459	43.6314	-	-	-	BBCH16-F1
A04p017740.1_BnaEXP	8.21857	1.18081	0	56.9581	41.1883	34.9958	159.261	76.4951	113.442	-	-	-	BBCH16-F1
A04p017940.1_BnaEXP	35.6138	28.3395	25.3216	12.9904	24.3385	14.3573	8.1672	5.73714	5.81752	-	-	-	BBCH16-F1
A04p018150.1_BnaEXP	283.084	401.476	447.687	226.833	198.453	232.408	208.264	110.918	236.579	-	-	-	BBCH16-F1
A04p018250.1_BnaEXP	1033.71	991.882	1355.21	544.6	688.031	691.841	210.305	293.55	440.192	-	-	-	BBCH16-F1
A04p018320.1_BnaEXP	65.7486	85.0184	84.0678	22.9831	15.9137	22.4332	13.2717	12.4305	31.0268	-	-	-	BBCH16-F1
A04p018410.1_BnaEXP	441.063	370.775	322.091	201.852	199.389	179.466	13.2717	12.4305	13.5742	-	-	-	BBCH16-F1
A04p018490.1_BnaEXP	0	0	0	23.9824	8.42488	5.38397	81.672	58.3276	30.0572	-	-	-	BBCH16-F1
A04p018570.1_BnaEXP	70.3145	44.8708	48.6176	36.9728	37.4439	23.3306	8.1672	10.5181	2.90876	-	-	-	BBCH16-F1
A04p018630.1_BnaEXP	171.677	207.823	202.573	132.902	147.903	127.421	60.2331	119.524	83.3844	-	-	-	BBCH16-F1
A04p018680.1_BnaEXP	78.533	79.1144	69.8877	85.9368	99.2263	117.55	153.135	153.946	166.769	-	-	-	BBCH16-F1
A04p018910.1_BnaEXP	21.9162	37.786	27.3474	17.9868	33.6995	35.8932	7.1463	8.60571	4.84793	-	-	-	BBCH16-F1
A04p018920.1_BnaEXP	12871.2	13773	15770.3	7749.3	7987.72	7606.66	2503.25	2705.06	2766.23	-	-	-	BBCH16-F1
A04p019080.1_BnaEXP	419.147	589.225	516.561	228.832	210.622	143.573	25.5225	43.9847	42.6618	-	-	-	BBCH16-F1
A04p019090.1_BnaEXP	193.593	226.716	239.036	147.891	137.606	149.854	96.9855	114.743	111.502	-	-	-	BBCH16-F1
A04p019180.1_BnaEXP	56.6168	54.3173	59.7591	41.9691	53.3575	47.5584	19.3971	35.379	27.1484	-	-	-	BBCH16-F1
A04p019210.1_BnaEXP	7.3054	1.18081	7.09006	17.9868	20.5941	20.6386	40.836	43.9847	41.6922	-	-	-	BBCH16-F1
A04p019220.1_BnaEXP	42.006	94.4649	80.0164	188.861	204.069	144.47	296.061	362.396	447.949	-	-	-	BBCH16-F1
A04p019310.1_BnaEXP	19.1767	22.4354	23.2959	56.9581	52.4214	37.6878	71.463	76.4951	58.1752	-	-	-	BBCH16-F1
A04p019510.1_BnaEXP	34.7006	18.893	26.3345	24.9816	11.2332	18.8439	0	0	0	-	-	-	BBCH16-F1
A04p019570.1_BnaEXP	199.072	214.908	201.56	165.878	171.306	136.394	140.884	130.998	109.563	-	-	-	BBCH16-F1
A04p019620.1_BnaEXP	402.71	429.815	437.558	373.725	304.232	316.757	288.915	353.79	294.754	-	-	-	BBCH16-F1
A04p020140.1_BnaEXP	96.7965	121.624	125.595	86.9361	79.5683	72.6837	39.8151	49.7219	52.3577	-	-	-	BBCH16-F1
A04p020230.1_BnaEXP	567.082	315.277	525.677	316.767	259.299	225.23	0	0	0	-	-	-	BBCH16-F1
A04p020240.1_BnaEXP	160.719	118.081	146.865	98.9273	106.715	87.0409	0	0	0	-	-	-	BBCH16-F1
A04p020420.1_BnaEXP	833.729	873.801	892.335	678.501	886.484	681.073	1918.27	1529.9	1203.26	-	-	-	BBCH16-F1
A04p020620.1_BnaEXP	11.8713	14.1697	11.1415	14.989	22.4663	17.9466	6.1254	1.91238	5.81752	-	-	-	BBCH16-F1
A04p020650.1_BnaEXP	743.324	684.871	681.659	634.534	553.233	477.379	491.053	533.554	507.094	-	-	-	BBCH16-F1
A04p020830.1_BnaEXP	122.365	147.601	156.994	86.9361	111.396	78.965	100.048	65.0209	72.719	-	-	-	BBCH16-F1
A04p020910.1_BnaEXP	411.842	459.336	509.471	304.776	339.803	391.236	72.4839	113.787	211.37	-	-	-	BBCH16-F1
A04p021200.1_BnaEXP	5348.47	5334.91	5402.62	4443.73	4770.35	4553.94	3152.54	3632.56	3571.96	-	-	-	BBCH16-F1
A04p021400.1_BnaEXP	855.645	649.446	508.459	431.683	335.123	287.145	203.159	249.565	126.046	-	-	-	BBCH16-F1
A04p021430.1_BnaEXP	54.7905	31.8819	40.5146	41.9691	38.38	34.9958	92.9019	65.9771	70.7798	-	-	-	BBCH16-F1
A04p021460.1_BnaEXP	109242	99531.8	96953.5	76454.8	69852.5	72235.9	52518.2	50108.2	54308.5	-	-	-	BBCH16-F1
A04p021510.1_BnaEXP	5.47905	14.1697	9.11579	33.975	29.9551	43.9691	41.8569	37.2914	58.1752	-	-	-	BBCH16-F1
A04p021520.1_BnaEXP	239.252	495.941	428.442	320.764	393.161	441.486	78.6093	132.91	164.83	-	-	-	BBCH16-F1
A04p021700.1_BnaEXP	0	0	0	4.99633	0	1.79466	7.1463	7.64952	10.6654	-	-	-	BBCH16-F1
A04p021860.1_BnaEXP	367.096	415.646	495.291	603.556	654.332	626.336	763.634	744.871	741.734	-	-	-	BBCH16-F1
A04p022110.1_BnaEXP	301.348	270.406	273.474	165.878	195.644	157.033	126.592	109.962	129.925	-	-	-	BBCH16-F1
A04p022180.1_BnaEXP	1355.15	850.184	1379.52	626.539	473.665	462.125	0	0	0	-	-	-	BBCH16-F1
A04p022370.1_BnaEXP	168.024	181.845	201.56	115.915	84.2488	100.501	80.6511	39.2038	56.236	-	-	-	BBCH16-F1
A04p022600.1_BnaEXP	0.913175	0	0	2.9978	0	0	8.1672	5.73714	7.75669	-	-	-	BBCH16-F1
A04p022730.1_BnaEXP	502.246	399.114	235.998	98.9273	72.0795	76.273	5.1045	0.956189	0	-	-	-	BBCH16-F1
A04p022770.1_BnaEXP	42.006	51.9557	34.4374	5.99559	11.2332	13.4599	2.0418	0.956189	0	-	-	-	BBCH16-F1
A04p022780.1_BnaEXP	96.7965	113.358	104.325	34.9743	48.6771	61.9157	3.0627	3.82476	1.93917	-	-	-	BBCH16-F1
A04p022800.1_BnaEXP	50.2246	29.5203	27.3474	9.99265	12.1693	12.5626	6.1254	5.73714	7.75669	-	-	-	BBCH16-F1
A04p022850.1_BnaEXP	160.719	113.358	146.865	82.939	73.0156	81.6569	1.0209	0	0	-	-	-	BBCH16-F1
A04p022880.1_BnaEXP	248.383	226.716	247.139	103.924	102.035	105.885	0	0	0	-	-	-	BBCH16-F1
A04p022890.1_BnaEXP	4364.98	8441.62	7674.48	2935.84	4189.03	3231.28	1.0209	3.82476	5.81752	-	-	-	BBCH16-F1
A04p022940.1_BnaEXP	856.558	641.181	701.916	316.767	285.51	257.533	3.0627	0	3.87835	-	-	-	BBCH16-F1
A04p022980.1_BnaEXP	1367.94	984.797	1228.61	601.558	471.793	458.535	4.0836	7.64952	2.90876	-	-	-	BBCH16-F1
A04p023360.1_BnaEXP	171.677	99.1882	115.467	50.9625	45.8688	51.1478	5.1045	1.91238	6.78711	-	-	-	BBCH16-F1
A04p023480.1_BnaEXP	3563.21	3756.16	3701.01	2722	2778.34	2668.66	1629.36	1859.79	1952.75	-	-	-	BBCH16-F1
A04p023660.1_BnaEXP	18.2635	7.08487	6.07719	28.9787	25.2746	26.0225	35.7315	40.16	31.9963	-	-	-	BBCH16-F1
A04p023680.1_BnaEXP	123.279	121.624	119.518	52.9611	46.8049	52.0451	0	0	0	-	-	-	BBCH16-F1
A04p023760.1_BnaEXP	191.767	238.524	244.101	200.852	157.264	143.573	98.0064	77.4513	108.594	-	-	-	BBCH16-F1
A04p023950.1_BnaEXP	6.39222	5.90406	2.02573	10.9919	29.9551	17.9466	30.627	31.5542	34.9051	-	-	-	BBCH16-F1
A04p024190.1_BnaEXP	36.527	24.797	36.4632	19.9853	12.1693	17.0493	7.1463	6.69333	6.78711	-	-	-	BBCH16-F1
A04p024280.1_BnaEXP	80.3594	44.8708	77.9907	28.9787	19.658	17.9466	0	0	0	-	-	-	BBCH16-F1
A04p024690.1_BnaEXP	2466.49	2320.3	1829.23	1241.09	1485.59	1250.88	647.251	1555.72	1188.71	-	-	-	BBCH16-F1
A04p025010.1_BnaEXP	14.6108	44.8708	14.1801	20.9846	15.9137	24.2279	109.236	78.4075	106.654	-	-	-	BBCH16-F1
A04p025320.1_BnaEXP	387.186	455.793	383.876	265.805	246.194	359.829	140.884	145.341	119.259	-	-	-	BBCH16-F1
A04p025470.1_BnaEXP	103.189	138.155	102.299	103.924	107.651	115.755	59.2122	73.6266	71.7494	-	-	-	BBCH16-F1
A04p025760.1_BnaEXP	815.465	674.243	754.585	469.655	597.23	396.619	466.551	293.55	287.967	-	-	-	BBCH16-F1
A04p025900.1_BnaEXP	354.312	315.277	297.783	187.862	161.009	156.135	10.209	30.5981	22.3005	-	-	-	BBCH16-F1
A04p025950.1_BnaEXP	7.3054	11.8081	7.09006	5.99559	2.80829	0.897329	1.0209	0	0	-	-	-	BBCH16-F1
A04p026000.1_BnaEXP	0	0	0	4.99633	0	3.58932	19.3971	13.3866	11.635	-	-	-	BBCH16-F1
A04p026260.1_BnaEXP	11.8713	8.26568	18.2316	6.99486	2.80829	2.69199	1.0209	1.91238	0	-	-	-	BBCH16-F1
A04p026330.1_BnaEXP	0	0	0	5.99559	6.55268	11.6653	16.3344	13.3866	16.483	-	-	-	BBCH16-F1
A04p026400.1_BnaEXP	290.39	325.904	325.13	201.852	242.449	222.538	160.281	198.887	160.951	-	-	-	BBCH16-F1
A04p026430.1_BnaEXP	6350.22	7512.32	7204.51	4224.9	3684.48	2575.33	4072.37	3352.4	4105.23	-	-	-	BBCH16-F1
A04p026500.1_BnaEXP	340.614	394.391	367.67	465.658	455.879	374.186	572.725	546.94	524.546	-	-	-	BBCH16-F1
A04p026670.1_BnaEXP	0	0	0	103.924	96.418	61.9157	193.971	193.15	220.096	-	-	-	BBCH16-F1
A04p027000.1_BnaEXP	10.0449	4.72325	8.10293	7.99412	14.0415	9.87062	22.4598	16.2552	22.3005	-	-	-	BBCH16-F1
A04p027010.1_BnaEXP	15.524	67.3063	60.7719	130.904	196.58	207.283	401.214	358.571	591.448	-	-	-	BBCH16-F1
A04p027030.1_BnaEXP	2.73952	4.72325	3.0386	15.9883	13.1054	10.768	14.2926	13.3866	14.5438	-	-	-	BBCH16-F1
A04p027040.1_BnaEXP	23.7426	10.6273	17.2187	30.9772	29.9551	19.7412	50.0241	43.0285	40.7226	-	-	-	BBCH16-F1
A04p027220.1_BnaEXP	8542.75	9237.49	8899.04	5819.72	5378.81	5055.55	2558.38	2750.96	2616.91	-	-	-	BBCH16-F1
A04p027290.1_BnaEXP	563.429	506.568	546.947	314.769	332.315	375.084	509.429	421.68	643.805	-	-	-	BBCH16-F1
A04p027330.1_BnaEXP	72.1408	99.1882	107.364	50.9625	62.7185	50.2504	4.0836	8.60571	12.6046	-	-	-	BBCH16-F1
A04p027620.1_BnaEXP	544.252	530.184	527.703	577.576	434.349	564.42	218.473	325.104	385.895	-	-	-	BBCH16-F1
A04p027780.1_BnaEXP	1268.4	1245.76	1503.09	1712.74	1600.73	1710.31	700.338	718.098	700.041	-	-	-	BBCH16-F1
A04p027930.1_BnaEXP	557.037	565.609	558.089	703.483	688.031	638.001	744.236	780.251	795.061	-	-	-	BBCH16-F1
A04p027980.1_BnaEXP	124.192	49.5941	37.476	197.855	283.637	223.435	58.1913	66.9333	69.8102	-	-	-	BBCH16-F1
A04p028240.1_BnaEXP	12100.5	8921.03	11915.4	12232	9910.46	9604.11	15493.2	15411.9	14966.5	-	-	-	BBCH16-F1
A04p029070.1_BnaEXP	626.438	782.878	785.984	630.537	676.798	699.917	362.42	472.358	560.421	-	-	-	BBCH16-F1
A04p029160.1_BnaEXP	164.371	89.7417	91.1579	311.771	206.877	282.659	507.387	448.453	538.12	-	-	-	BBCH16-F1
A04p029370.1_BnaEXP	28.3084	25.9779	17.2187	47.9647	34.6356	46.6611	74.5257	74.5828	70.7798	-	-	-	BBCH16-F1
A05p000090.1_BnaEXP	105.928	108.635	98.248	110.918	89.8653	99.6035	67.3794	48.7657	35.8747	-	-	-	BBCH16-F1
A05p000390.1_BnaEXP	17.3503	5.90406	20.2573	2.9978	0	2.69199	0	0	0	-	-	-	BBCH16-F1
A05p000610.1_BnaEXP	55.7037	85.0184	50.6433	24.9816	41.1883	45.7638	0	0.956189	3.87835	-	-	-	BBCH16-F1
A05p000620.1_BnaEXP	371.662	347.159	313.988	287.788	287.382	269.199	203.159	247.653	248.214	-	-	-	BBCH16-F1
A05p000680.1_BnaEXP	80.3594	76.7528	95.2094	143.894	123.565	162.417	159.261	183.588	225.914	-	-	-	BBCH16-F1
A05p000750.1_BnaEXP	63.9222	98.0074	84.0678	39.9706	39.3161	43.9691	11.2299	11.4743	8.72628	-	-	-	BBCH16-F1
A05p000780.1_BnaEXP	11.8713	15.3506	13.1672	39.9706	53.3575	89.7329	118.424	241.916	136.712	-	-	-	BBCH16-F1
A05p000860.1_BnaEXP	126.018	93.2841	110.402	189.86	170.37	175.876	215.41	191.238	162.891	-	-	-	BBCH16-F1
A05p000880.1_BnaEXP	45.6587	24.797	16.2059	54.9596	66.4629	47.5584	6.1254	0.956189	5.81752	-	-	-	BBCH16-F1
A05p000940.1_BnaEXP	11.8713	14.1697	15.193	24.9816	18.7219	27.8172	46.9614	34.4228	60.1144	-	-	-	BBCH16-F1
A05p001060.1_BnaEXP	10.9581	20.0738	15.193	17.9868	22.4663	21.5359	34.7106	37.2914	27.1484	-	-	-	BBCH16-F1
A05p001160.1_BnaEXP	183.548	185.387	208.65	223.835	232.152	225.23	281.769	250.522	258.88	-	-	-	BBCH16-F1
A05p001270.1_BnaEXP	348.833	290.48	267.397	277.796	247.13	201.002	79.6302	151.078	149.316	-	-	-	BBCH16-F1
A05p001350.1_BnaEXP	117.8	79.1144	87.1064	55.9589	45.8688	51.1478	43.8987	49.7219	25.2093	-	-	-	BBCH16-F1
A05p001470.1_BnaEXP	4.56587	11.8081	17.2187	0.999266	0	0.897329	0	0	0	-	-	-	BBCH16-F1
A05p001610.1_BnaEXP	42.9192	50.7749	59.7591	75.9442	87.057	79.8623	44.9196	44.9409	31.9963	-	-	-	BBCH16-F1
A05p001740.1_BnaEXP	108.668	155.867	169.149	89.9339	88.9292	88.8356	59.2122	53.5466	39.7531	-	-	-	BBCH16-F1
A05p001760.1_BnaEXP	212.77	212.546	162.059	117.913	91.7375	95.1169	0	12.4305	8.72628	-	-	-	BBCH16-F1
A05p001970.1_BnaEXP	0	0	0	3.99706	1.87219	6.2813	7.1463	6.69333	7.75669	-	-	-	BBCH16-F1
A05p002050.1_BnaEXP	6.39222	8.26568	9.11579	0.999266	0.936097	4.48665	0	0	0	-	-	-	BBCH16-F1
A05p002060.1_BnaEXP	327.83	260.959	202.573	561.587	702.073	471.995	304.228	400.643	140.59	-	-	-	BBCH16-F1
A05p002200.1_BnaEXP	1829.09	2170.33	2236.41	1468.92	1446.27	1405.22	1125.03	1298.51	1159.62	-	-	-	BBCH16-F1
A05p002310.1_BnaEXP	542.426	505.387	605.694	542.601	531.703	544.679	1007.63	749.653	757.247	-	-	-	BBCH16-F1
A05p002350.1_BnaEXP	27.3952	38.9668	46.5918	32.9758	34.6356	36.7905	21.4389	12.4305	15.5134	-	-	-	BBCH16-F1
A05p002440.1_BnaEXP	207.291	257.417	235.998	293.784	266.788	248.56	363.44	325.104	318.994	-	-	-	BBCH16-F1
A05p002470.1_BnaEXP	93.1438	86.1993	63.8105	54.9596	60.8463	52.0451	39.8151	40.16	40.7226	-	-	-	BBCH16-F1
A05p002570.1_BnaEXP	61.1827	67.3063	65.8363	87.9354	88.9292	92.4249	121.487	135.779	124.107	-	-	-	BBCH16-F1
A05p002590.1_BnaEXP	41.0929	23.6162	43.5532	36.9728	26.2107	25.1252	99.0273	83.1885	80.4757	-	-	-	BBCH16-F1
A05p002640.1_BnaEXP	599.043	453.432	544.922	382.719	342.612	346.369	88.8183	139.604	111.502	-	-	-	BBCH16-F1
A05p002980.1_BnaEXP	1.82635	4.72325	0	51.9618	38.38	26.0225	134.759	105.181	80.4757	-	-	-	BBCH16-F1
A05p002990.1_BnaEXP	0.913175	3.54243	1.01287	77.9427	57.1019	61.0184	191.929	184.545	118.29	-	-	-	BBCH16-F1
A05p003060.1_BnaEXP	2014.46	1786.57	2088.53	2074.47	1623.19	1643.01	2846.27	2610.4	2274.65	-	-	-	BBCH16-F1
A05p003240.1_BnaEXP	25.5689	29.5203	22.283	7.99412	0	4.48665	7.1463	1.91238	1.93917	-	-	-	BBCH16-F1
A05p003250.1_BnaEXP	148.847	149.963	135.724	208.846	207.814	185.747	249.1	201.756	214.279	-	-	-	BBCH16-F1
A05p003430.1_BnaEXP	125.105	160.59	95.2094	64.9523	82.3765	52.9424	30.627	56.4152	43.6314	-	-	-	BBCH16-F1
A05p003530.1_BnaEXP	262.994	381.402	405.146	175.871	268.66	268.301	23.4807	39.2038	34.9051	-	-	-	BBCH16-F1
A05p003620.1_BnaEXP	1337.8	1346.12	1419.03	1531.87	1575.45	1487.77	2179.62	2269.99	1877.12	-	-	-	BBCH16-F1
A05p003630.1_BnaEXP	90.4043	83.8376	95.2094	103.924	88.9292	115.755	141.905	129.086	152.225	-	-	-	BBCH16-F1
A05p003640.1_BnaEXP	263.908	245.609	266.384	178.869	153.52	148.059	58.1913	89.8818	42.6618	-	-	-	BBCH16-F1
A05p003660.2_BnaEXP	12.7844	7.08487	12.1544	3.99706	0	4.48665	0	0.956189	0	-	-	-	BBCH16-F1
A05p003730.1_BnaEXP	853.818	781.697	970.325	277.796	315.465	430.718	168.449	206.537	249.184	-	-	-	BBCH16-F1
A05p003750.1_BnaEXP	626.438	664.797	689.761	503.63	460.56	450.459	428.778	416.899	333.538	-	-	-	BBCH16-F1
A05p003770.1_BnaEXP	58.4432	74.3911	62.7977	78.942	87.057	85.2463	122.508	108.049	130.894	-	-	-	BBCH16-F1
A05p003840.1_BnaEXP	776.199	598.672	649.247	561.587	498.004	488.147	334.855	371.002	290.876	-	-	-	BBCH16-F1
A05p003880.1_BnaEXP	91.3175	69.6679	85.0807	43.9677	61.7824	44.8665	31.6479	44.9409	41.6922	-	-	-	BBCH16-F1
A05p003890.1_BnaEXP	46.5719	67.3063	83.055	52.9611	53.3575	46.6611	22.4598	21.9924	20.3613	-	-	-	BBCH16-F1
A05p004010.1_BnaEXP	12.7844	20.0738	18.2316	1.99853	1.87219	2.69199	3.0627	0	0.969586	-	-	-	BBCH16-F1
A05p004190.1_BnaEXP	58.4432	44.8708	58.7462	25.9809	39.3161	30.5092	21.4389	20.08	16.483	-	-	-	BBCH16-F1
A05p004300.1_BnaEXP	180.809	172.399	188.393	139.897	126.373	106.782	58.1913	73.6266	77.5669	-	-	-	BBCH16-F1
A05p004370.1_BnaEXP	259.342	251.513	291.705	196.855	203.133	191.131	111.278	108.049	112.472	-	-	-	BBCH16-F1
A05p004380.1_BnaEXP	103.189	136.974	88.1193	186.863	149.775	162.417	230.724	267.733	276.332	-	-	-	BBCH16-F1
A05p004400.1_BnaEXP	28.3084	15.3506	35.4503	210.845	226.536	253.944	253.183	286.857	343.234	-	-	-	BBCH16-F1
A05p004670.1_BnaEXP	4.56587	5.90406	9.11579	20.9846	16.8498	23.3306	10.209	16.2552	17.4526	-	-	-	BBCH16-F1
A05p005110.1_BnaEXP	108.668	103.911	126.608	72.9464	83.3127	75.3756	67.3794	40.16	47.5097	-	-	-	BBCH16-F1
A05p005220.1_BnaEXP	11.8713	10.6273	10.1287	16.9875	16.8498	29.6119	57.1704	67.8894	99.8674	-	-	-	BBCH16-F1
A05p005320.1_BnaEXP	62.0959	49.5941	42.5403	218.839	244.321	295.221	309.333	332.754	338.386	-	-	-	BBCH16-F1
A05p005430.1_BnaEXP	252.949	183.026	223.843	306.774	302.359	282.659	353.231	322.236	325.781	-	-	-	BBCH16-F1
A05p005500.1_BnaEXP	1239.18	910.406	1103.01	621.543	606.591	471.995	308.312	212.274	192.948	-	-	-	BBCH16-F1
A05p005620.1_BnaEXP	31.0479	56.679	36.4632	81.9398	82.3765	79.8623	126.592	151.078	193.917	-	-	-	BBCH16-F1
A05p006200.1_BnaEXP	57.53	49.5941	63.8105	41.9691	33.6995	41.2771	14.2926	14.3428	25.2093	-	-	-	BBCH16-F1
A05p006290.2_BnaEXP	56.6168	25.9779	2.02573	78.942	63.6546	53.8397	343.022	328.929	191.978	-	-	-	BBCH16-F1
A05p006980.1_BnaEXP	13.6976	17.7122	29.3731	17.9868	11.2332	19.7412	42.8778	35.379	37.8139	-	-	-	BBCH16-F1
A05p007410.1_BnaEXP	932.351	958.819	1104.02	566.583	512.981	466.611	12.2508	1.91238	7.75669	-	-	-	BBCH16-F1
A05p007560.1_BnaEXP	820.944	828.93	860.936	631.536	688.031	735.81	280.748	465.664	512.911	-	-	-	BBCH16-F1
A05p007670.1_BnaEXP	517.77	456.974	423.378	311.771	244.321	193.823	492.074	459.927	445.04	-	-	-	BBCH16-F1
A05p007850.1_BnaEXP	1313.14	1058.01	1363.32	824.394	720.795	704.403	483.907	507.737	481.885	-	-	-	BBCH16-F1
A05p007860.1_BnaEXP	1218.17	1461.85	1364.33	806.407	814.405	897.329	245.016	211.318	191.978	-	-	-	BBCH16-F1
A05p007930.1_BnaEXP	0	0	0	148.891	90.8014	67.2997	239.912	132.91	210.4	-	-	-	BBCH16-F1
A05p008050.1_BnaEXP	9.13175	0	3.0386	16.9875	29.019	17.0493	64.3167	35.379	67.871	-	-	-	BBCH16-F1
A05p008200.1_BnaEXP	716.842	586.863	540.87	498.634	350.1	315.86	193.971	236.179	160.951	-	-	-	BBCH16-F1
A05p008440.1_BnaEXP	97.7097	119.262	133.698	250.816	313.593	340.088	400.193	374.826	302.511	-	-	-	BBCH16-F1
A05p008520.1_BnaEXP	63.0091	46.0517	55.7076	36.9728	23.4024	41.2771	17.3553	14.3428	12.6046	-	-	-	BBCH16-F1
A05p008560.1_BnaEXP	101.362	79.1144	86.0936	54.9596	54.2936	42.1745	17.3553	18.1676	17.4526	-	-	-	BBCH16-F1
A05p008580.1_BnaEXP	330.569	393.21	267.397	99.9266	59.9102	59.2237	183.762	37.2914	179.374	-	-	-	BBCH16-F1
A05p008610.1_BnaEXP	84.9253	103.911	89.1322	111.918	103.907	115.755	166.407	135.779	158.043	-	-	-	BBCH16-F1
A05p009020.1_BnaEXP	6.39222	5.90406	2.02573	0.999266	0.936097	1.79466	0	0	0	-	-	-	BBCH16-F1
A05p009080.1_BnaEXP	211.857	251.513	233.972	133.902	193.772	169.595	64.3167	85.1009	60.1144	-	-	-	BBCH16-F1
A05p009150.1_BnaEXP	1482.08	1812.55	1888.99	1290.05	1412.57	1447.39	1019.88	1058.5	1093.69	-	-	-	BBCH16-F1
A05p009180.1_BnaEXP	124.192	144.059	164.084	65.9515	73.0156	72.6837	3.0627	0.956189	0.969586	-	-	-	BBCH16-F1
A05p009190.1_BnaEXP	31.9611	37.786	47.6047	39.9706	23.4024	27.8172	14.2926	4.78095	10.6654	-	-	-	BBCH16-F1
A05p009200.1_BnaEXP	652.92	577.417	578.346	413.696	401.586	424.437	229.703	223.748	236.579	-	-	-	BBCH16-F1
A05p009210.1_BnaEXP	6.39222	9.44649	12.1544	69.9486	45.8688	20.6386	597.227	318.411	177.434	-	-	-	BBCH16-F1
A05p009350.1_BnaEXP	95.8834	133.432	123.57	94.9302	97.3541	118.447	59.2122	55.459	79.5061	-	-	-	BBCH16-F1
A05p009430.1_BnaEXP	10.0449	33.0627	19.2445	41.9691	39.3161	52.9424	61.254	80.3199	71.7494	-	-	-	BBCH16-F1
A05p009460.1_BnaEXP	172.59	262.14	240.049	303.777	301.423	331.114	416.527	358.571	383.956	-	-	-	BBCH16-F1
A05p009480.1_BnaEXP	148.847	125.166	185.354	246.819	239.641	182.158	379.775	406.38	276.332	-	-	-	BBCH16-F1
A05p009720.1_BnaEXP	54.7905	48.4133	31.3988	36.9728	26.2107	26.9199	4.0836	1.91238	0	-	-	-	BBCH16-F1
A05p009840.1_BnaEXP	0	0	0	1.99853	2.80829	2.69199	7.1463	12.4305	5.81752	-	-	-	BBCH16-F1
A05p010120.1_BnaEXP	0	0	0	0.999266	3.74439	2.69199	11.2299	5.73714	11.635	-	-	-	BBCH16-F1
A05p010170.1_BnaEXP	15118.5	10485.6	16154.2	23809.5	20736.4	18310	48761.3	38209.3	37423.1	-	-	-	BBCH16-F1
A05p010260.1_BnaEXP	0	3.54243	0	41.9691	29.9551	21.5359	74.5257	53.5466	48.4793	-	-	-	BBCH16-F1
A05p010820.1_BnaEXP	326.003	344.797	350.452	288.788	295.807	309.579	100.048	196.019	211.37	-	-	-	BBCH16-F1
A05p010920.1_BnaEXP	110.494	145.24	136.737	126.907	79.5683	102.296	55.1286	44.9409	33.9355	-	-	-	BBCH16-F1
A05p011110.1_BnaEXP	347.92	517.196	358.554	234.827	263.043	249.458	121.487	173.07	149.316	-	-	-	BBCH16-F1
A05p011180.1_BnaEXP	723.235	980.074	948.042	997.267	1306.79	1206.01	1463.97	1825.37	1935.3	-	-	-	BBCH16-F1
A05p011230.1_BnaEXP	13.6976	15.3506	18.2316	15.9883	18.7219	19.7412	5.1045	3.82476	5.81752	-	-	-	BBCH16-F1
A05p011260.1_BnaEXP	33.7875	28.3395	42.5403	63.953	44.9327	54.7371	89.8392	81.2761	91.1411	-	-	-	BBCH16-F1
A05p011380.1_BnaEXP	113.234	115.719	124.582	189.86	170.37	145.367	213.368	200.8	192.948	-	-	-	BBCH16-F1
A05p011760.1_BnaEXP	19.1767	20.0738	19.2445	22.9831	19.658	9.87062	0	0	0	-	-	-	BBCH16-F1
A05p012140.1_BnaEXP	5.47905	3.54243	10.1287	5.99559	5.61658	5.38397	1.0209	0	0	-	-	-	BBCH16-F1
A05p012260.1_BnaEXP	85.8384	68.4871	65.8363	86.9361	79.5683	72.6837	154.156	133.867	108.594	-	-	-	BBCH16-F1
A05p012270.1_BnaEXP	30.1348	102.731	75.9649	47.9647	86.1209	116.653	183.762	201.756	158.043	-	-	-	BBCH16-F1
A05p012410.1_BnaEXP	170.764	236.162	220.805	354.739	527.023	483.66	345.064	554.59	602.113	-	-	-	BBCH16-F1
A05p012430.1_BnaEXP	194.506	196.015	225.869	753.446	730.156	725.042	1526.25	1335.8	1212.95	-	-	-	BBCH16-F1
A05p012440.1_BnaEXP	300.435	386.125	322.091	283.791	296.743	327.525	93.9228	159.684	141.56	-	-	-	BBCH16-F1
A05p012470.1_BnaEXP	25.5689	29.5203	39.5018	14.989	12.1693	5.38397	0	0	0.969586	-	-	-	BBCH16-F1
A05p012570.1_BnaEXP	4.56587	1.18081	1.01287	3.99706	0.936097	3.58932	24.5016	6.69333	18.4221	-	-	-	BBCH16-F1
A05p012610.1_BnaEXP	326.917	289.299	240.049	349.743	292.062	273.685	474.719	442.716	387.835	-	-	-	BBCH16-F1
A05p012680.1_BnaEXP	34.7006	48.4133	41.5275	41.9691	27.1468	37.6878	17.3553	15.299	16.483	-	-	-	BBCH16-F1
A05p012700.1_BnaEXP	27.3952	27.1587	28.3602	10.9919	16.8498	18.8439	11.2299	15.299	12.6046	-	-	-	BBCH16-F1
A05p012730.1_BnaEXP	381.707	330.627	416.288	217.84	219.047	249.458	116.383	133.867	150.286	-	-	-	BBCH16-F1
A05p013150.1_BnaEXP	11591.8	8775.79	8892.96	11424.6	9931.06	9352.86	16371.2	14483.4	13401.6	-	-	-	BBCH16-F1
A05p013170.1_BnaEXP	25.5689	77.9336	77.9907	55.9589	94.5458	61.0184	207.243	236.179	196.826	-	-	-	BBCH16-F1
A05p013250.1_BnaEXP	21.003	33.0627	36.4632	12.9904	25.2746	15.2546	0	0	0	-	-	-	BBCH16-F1
A05p013260.1_BnaEXP	48.3983	70.8487	59.7591	24.9816	22.4663	30.5092	0	3.82476	0.969586	-	-	-	BBCH16-F1
A05p013400.1_BnaEXP	641.962	497.122	523.652	357.737	343.548	368.802	324.646	229.486	240.457	-	-	-	BBCH16-F1
A05p013590.1_BnaEXP	361.617	321.181	250.178	718.472	547.617	474.687	1017.84	974.357	1047.15	-	-	-	BBCH16-F1
A05p014280.1_BnaEXP	0	0	0	2.9978	6.55268	3.58932	22.4598	12.4305	11.635	-	-	-	BBCH16-F1
A05p014420.1_BnaEXP	68.4881	95.6457	84.0678	68.9493	59.9102	44.8665	0	0	0.969586	-	-	-	BBCH16-F1
A05p014590.1_BnaEXP	236.512	246.79	243.088	267.803	294.871	328.422	464.51	404.468	360.686	-	-	-	BBCH16-F1
A05p014630.1_BnaEXP	17.3503	17.7122	18.2316	1.99853	4.68049	4.48665	6.1254	2.86857	9.69586	-	-	-	BBCH16-F1
A05p014640.2_BnaEXP	54.7905	86.1993	54.6947	42.9684	57.1019	57.4291	17.3553	22.9486	20.3613	-	-	-	BBCH16-F1
A05p015110.1_BnaEXP	3804.29	4539.04	4777.69	5036.3	5697.09	5147.08	8537.79	8559.81	7042.11	-	-	-	BBCH16-F1
A05p015190.1_BnaEXP	3743.1	4624.06	4180.1	3056.75	3599.29	4020.93	1673.26	2188.72	2077.82	-	-	-	BBCH16-F1
A05p015300.1_BnaEXP	234.686	123.985	159.02	118.913	98.2902	75.3756	0	0	0	-	-	-	BBCH16-F1
A05p015320.1_BnaEXP	85.8384	88.5609	105.338	46.9655	64.5907	56.5317	0	4.78095	3.87835	-	-	-	BBCH16-F1
A05p015380.1_BnaEXP	24.6557	14.1697	32.4117	137.899	78.6322	90.6302	312.396	177.851	194.887	-	-	-	BBCH16-F1
A05p015520.1_BnaEXP	14.6108	10.6273	10.1287	3.99706	6.55268	4.48665	1.0209	0.956189	0	-	-	-	BBCH16-F1
A05p015800.1_BnaEXP	128.758	109.816	142.814	138.898	117.012	133.702	225.619	172.114	227.853	-	-	-	BBCH16-F1
A05p015900.1_BnaEXP	36.527	38.9668	35.4503	17.9868	17.7858	14.3573	0	0	0	-	-	-	BBCH16-F1
A05p016160.1_BnaEXP	20.0898	16.5314	11.1415	2.9978	2.80829	1.79466	0	0	0	-	-	-	BBCH16-F1
A05p016170.1_BnaEXP	5.47905	8.26568	13.1672	12.9904	12.1693	12.5626	1.0209	0	3.87835	-	-	-	BBCH16-F1
A05p016320.1_BnaEXP	35.6138	51.9557	31.3988	26.9802	19.658	25.1252	4.0836	4.78095	1.93917	-	-	-	BBCH16-F1
A05p016340.1_BnaEXP	1542.35	1487.82	1696.55	2162.41	1903.09	1914	3345.49	3408.82	2728.42	-	-	-	BBCH16-F1
A05p016360.1_BnaEXP	8.21857	2.36162	9.11579	43.9677	22.4663	17.9466	58.1913	44.9409	63.0231	-	-	-	BBCH16-F1
A05p016410.1_BnaEXP	136.063	155.867	139.775	110.918	109.523	100.501	42.8778	54.5028	60.1144	-	-	-	BBCH16-F1
A05p016580.1_BnaEXP	507.725	591.587	554.038	410.698	439.03	447.767	330.772	390.125	389.774	-	-	-	BBCH16-F1
A05p016660.1_BnaEXP	126.931	72.0295	106.351	237.825	234.96	335.601	352.211	224.704	300.572	-	-	-	BBCH16-F1
A05p016760.1_BnaEXP	122.365	99.1882	110.402	73.9457	77.6961	84.3489	50.0241	57.3714	68.8406	-	-	-	BBCH16-F1
A05p016920.1_BnaEXP	53.8773	48.4133	57.7333	29.978	38.38	49.3531	0	0	4.84793	-	-	-	BBCH16-F1
A05p016930.1_BnaEXP	28.3084	29.5203	14.1801	10.9919	8.42488	8.07596	3.0627	0	0.969586	-	-	-	BBCH16-F1
A05p017020.1_BnaEXP	138.803	138.155	135.724	118.913	131.054	89.7329	77.5884	69.8018	70.7798	-	-	-	BBCH16-F1
A05p017110.1_BnaEXP	314.132	449.889	410.211	239.824	232.152	197.412	112.299	134.823	88.2324	-	-	-	BBCH16-F1
A05p017190.1_BnaEXP	715.016	609.299	728.25	531.609	454.943	428.026	354.252	363.352	319.964	-	-	-	BBCH16-F1
A05p017390.1_BnaEXP	21.003	23.6162	13.1672	10.9919	2.80829	11.6653	0	0	0	-	-	-	BBCH16-F1
A05p017440.1_BnaEXP	4.56587	18.893	9.11579	101.925	86.1209	100.501	237.87	228.529	175.495	-	-	-	BBCH16-F1
A05p017480.1_BnaEXP	12.7844	25.9779	9.11579	0	4.68049	2.69199	0	0	0.969586	-	-	-	BBCH16-F1
A05p017500.1_BnaEXP	75.7935	89.7417	108.377	56.9581	45.8688	49.3531	18.3762	17.2114	16.483	-	-	-	BBCH16-F1
A05p017660.1_BnaEXP	3.6527	4.72325	8.10293	5.99559	2.80829	1.79466	15.3135	18.1676	13.5742	-	-	-	BBCH16-F1
A05p017810.1_BnaEXP	0	0	0	15.9883	6.55268	8.07596	13.2717	14.3428	9.69586	-	-	-	BBCH16-F1
A05p017940.1_BnaEXP	9.13175	10.6273	7.09006	28.9787	24.3385	26.9199	43.8987	26.7733	43.6314	-	-	-	BBCH16-F1
A05p017950.1_BnaEXP	1380.72	1470.11	1441.31	1144.16	1078.38	1207.81	849.389	1023.12	796.03	-	-	-	BBCH16-F1
A05p017960.1_BnaEXP	535.12	495.941	546.947	489.64	511.109	457.638	429.799	420.723	385.895	-	-	-	BBCH16-F1
A05p018020.1_BnaEXP	97.7097	61.4022	70.9006	62.9537	51.4853	64.6077	17.3553	29.6419	30.0572	-	-	-	BBCH16-F1
A05p018290.1_BnaEXP	723.235	566.79	556.063	385.716	372.567	352.65	196.013	188.369	176.465	-	-	-	BBCH16-F1
A05p018340.1_BnaEXP	225.554	209.004	193.457	139.897	151.648	134.599	104.132	68.8456	89.202	-	-	-	BBCH16-F1
A05p018350.1_BnaEXP	64.8354	48.4133	53.6819	38.9714	48.6771	27.8172	11.2299	5.73714	12.6046	-	-	-	BBCH16-F1
A05p018450.1_BnaEXP	189.94	162.952	192.445	103.924	119.82	115.755	37.7733	56.4152	22.3005	-	-	-	BBCH16-F1
A05p018660.1_BnaEXP	137.889	123.985	118.505	91.9324	70.2073	75.3756	30.627	21.0362	23.2701	-	-	-	BBCH16-F1
A05p018740.1_BnaEXP	220.075	122.804	137.75	78.942	97.3541	87.0409	0	0	0.969586	-	-	-	BBCH16-F1
A05p018770.1_BnaEXP	1682.07	3361.77	2332.63	701.484	822.829	1181.78	437.966	682.719	729.129	-	-	-	BBCH16-F1
A05p018800.1_BnaEXP	8.21857	10.6273	13.1672	11.9912	6.55268	4.48665	35.7315	18.1676	26.1788	-	-	-	BBCH16-F1
A05p018860.1_BnaEXP	1212.7	839.557	1163.78	821.396	668.373	597.621	162.323	227.573	331.599	-	-	-	BBCH16-F1
A05p018870.1_BnaEXP	31.0479	8.26568	14.1801	0	0	0	0	0	0	-	-	-	BBCH16-F1
A05p019040.1_BnaEXP	312.306	181.845	268.409	127.906	117.012	106.782	0	0	0	-	-	-	BBCH16-F1
A05p019250.1_BnaEXP	0	0	0	10.9919	2.80829	12.5626	27.5643	21.0362	24.2397	-	-	-	BBCH16-F1
A05p019260.1_BnaEXP	0	0	0	53.9603	45.8688	34.0985	199.076	171.158	146.408	-	-	-	BBCH16-F1
A05p019490.2_BnaEXP	67.5749	89.7417	83.055	74.9449	70.2073	68.197	27.5643	28.6857	36.8443	-	-	-	BBCH16-F1
A05p019600.1_BnaEXP	60.2695	42.5092	53.6819	49.9633	19.658	30.5092	0	0	0	-	-	-	BBCH16-F1
A05p019680.1_BnaEXP	3293.82	3367.68	3311.06	3168.67	2905.65	2637.25	2325.61	2590.32	2038.07	-	-	-	BBCH16-F1
A05p019690.1_BnaEXP	63.0091	37.786	35.4503	63.953	56.1658	43.0718	102.09	80.3199	80.4757	-	-	-	BBCH16-F1
A05p019940.1_BnaEXP	1104.94	1176.09	1245.83	957.296	886.484	959.245	970.876	938.978	815.422	-	-	-	BBCH16-F1
A05p020060.1_BnaEXP	314.132	268.044	306.898	284.791	247.13	218.051	165.386	163.508	157.073	-	-	-	BBCH16-F1
A05p020180.1_BnaEXP	9.13175	7.08487	5.06433	6.99486	2.80829	7.17863	0	0	0	-	-	-	BBCH16-F1
A05p020190.1_BnaEXP	118.713	155.867	151.93	90.9332	87.057	146.265	18.3762	48.7657	53.3273	-	-	-	BBCH16-F1
A05p020200.1_BnaEXP	3.6527	4.72325	7.09006	0.999266	0.936097	0.897329	0	0	0	-	-	-	BBCH16-F1
A05p020370.1_BnaEXP	153.413	165.314	164.084	104.923	133.862	122.037	68.4003	74.5828	94.0499	-	-	-	BBCH16-F1
A05p020410.1_BnaEXP	3.6527	0	0	12.9904	8.42488	8.07596	65.3376	51.6342	47.5097	-	-	-	BBCH16-F1
A05p020640.1_BnaEXP	105.928	98.0074	108.377	65.9515	54.2936	53.8397	0	0	0	-	-	-	BBCH16-F1
A05p020700.1_BnaEXP	18.2635	21.2546	23.2959	13.9897	19.658	15.2546	3.0627	5.73714	1.93917	-	-	-	BBCH16-F1
A05p020740.1_BnaEXP	0	0	0	0.999266	3.74439	3.58932	11.2299	16.2552	5.81752	-	-	-	BBCH16-F1
A05p020770.1_BnaEXP	74.8803	60.2214	56.7205	123.909	132.926	96.9115	131.696	143.428	97.9282	-	-	-	BBCH16-F1
A05p020850.1_BnaEXP	127.844	125.166	144.84	212.844	197.517	170.493	290.957	322.236	299.602	-	-	-	BBCH16-F1
A05p021060.1_BnaEXP	492.201	371.956	419.326	306.774	176.922	191.131	164.365	150.122	102.776	-	-	-	BBCH16-F1
A05p021190.1_BnaEXP	62.0959	43.69	35.4503	23.9824	11.2332	19.7412	0	0.956189	0	-	-	-	BBCH16-F1
A05p021390.1_BnaEXP	42.006	30.7011	25.3216	25.9809	15.9137	17.9466	0	0	0	-	-	-	BBCH16-F1
A05p021400.1_BnaEXP	39.2665	22.4354	36.4632	11.9912	2.80829	9.87062	0	0	0	-	-	-	BBCH16-F1
A05p021740.1_BnaEXP	231.946	246.79	273.474	152.888	188.155	218.051	72.4839	90.838	105.685	-	-	-	BBCH16-F1
A05p021900.1_BnaEXP	180.809	152.325	177.251	107.921	141.351	110.371	102.09	90.838	107.624	-	-	-	BBCH16-F1
A05p021910.1_BnaEXP	134.237	154.686	152.943	70.9479	81.4405	68.197	0	0	0	-	-	-	BBCH16-F1
A05p022250.1_BnaEXP	63.9222	68.4871	65.8363	81.9398	121.693	112.166	121.487	147.253	134.773	-	-	-	BBCH16-F1
A05p022270.1_BnaEXP	0	0	0	7.99412	2.80829	9.87062	7.1463	12.4305	9.69586	-	-	-	BBCH16-F1
A05p022290.1_BnaEXP	0.913175	1.18081	5.06433	8.99339	4.68049	6.2813	28.5852	30.5981	16.483	-	-	-	BBCH16-F1
A05p022360.1_BnaEXP	184.461	129.889	102.299	80.9405	60.8463	58.3264	4.0836	11.4743	4.84793	-	-	-	BBCH16-F1
A05p022480.1_BnaEXP	451.108	460.517	529.729	384.717	367.886	355.342	186.825	227.573	251.123	-	-	-	BBCH16-F1
A05p022870.1_BnaEXP	211.857	266.863	290.692	151.888	190.964	162.417	94.9437	97.5313	97.9282	-	-	-	BBCH16-F1
A05p023000.1_BnaEXP	60.2695	56.679	91.1579	39.9706	30.8912	42.1745	30.627	25.8171	25.2093	-	-	-	BBCH16-F1
A05p023020.1_BnaEXP	123.279	121.624	113.441	60.9552	58.038	29.6119	27.5643	13.3866	22.3005	-	-	-	BBCH16-F1
A05p023060.1_BnaEXP	111.407	107.454	99.2608	83.9383	109.523	104.09	63.2958	60.2399	67.871	-	-	-	BBCH16-F1
A05p023240.1_BnaEXP	142.455	162.952	118.505	104.923	98.2902	73.581	50.0241	21.9924	27.1484	-	-	-	BBCH16-F1
A05p023280.1_BnaEXP	437.411	388.487	354.503	376.723	278.021	379.57	189.887	267.733	215.248	-	-	-	BBCH16-F1
A05p023320.1_BnaEXP	13.6976	9.44649	15.193	4.99633	8.42488	7.17863	0	0	0	-	-	-	BBCH16-F1
A05p023380.1_BnaEXP	13.6976	0	5.06433	10.9919	5.61658	8.07596	26.5434	35.379	26.1788	-	-	-	BBCH16-F1
A05p023420.1_BnaEXP	14.6108	17.7122	18.2316	17.9868	6.55268	17.9466	0	0	0	-	-	-	BBCH16-F1
A05p023770.1_BnaEXP	27.3952	47.2325	46.5918	66.9508	106.715	101.398	111.278	115.699	156.103	-	-	-	BBCH16-F1
A05p023850.1_BnaEXP	29.2216	34.2435	25.3216	23.9824	24.3385	13.4599	0	0	0	-	-	-	BBCH16-F1
A05p023960.1_BnaEXP	5.47905	3.54243	5.06433	2.9978	2.80829	2.69199	0	0	0	-	-	-	BBCH16-F1
A05p024160.1_BnaEXP	3.6527	9.44649	7.09006	0	0	0	0	0	0	-	-	-	BBCH16-F1
A05p024230.1_BnaEXP	81.2726	55.4982	61.7848	162.88	122.629	116.653	29.6061	83.1885	22.3005	-	-	-	BBCH16-F1
A05p024260.1_BnaEXP	107.755	110.996	93.1836	103.924	94.5458	81.6569	64.3167	63.1085	53.3273	-	-	-	BBCH16-F1
A05p024290.1_BnaEXP	457.501	523.1	542.896	557.59	539.192	500.71	703.4	757.302	624.414	-	-	-	BBCH16-F1
A05p024360.1_BnaEXP	259.342	294.022	262.332	177.869	193.772	231.511	162.323	146.297	173.556	-	-	-	BBCH16-F1
A05p024380.1_BnaEXP	0.913175	2.36162	2.02573	2.9978	5.61658	1.79466	10.209	12.4305	6.78711	-	-	-	BBCH16-F1
A05p024580.1_BnaEXP	114.147	113.358	120.531	79.9412	61.7824	71.7863	32.6688	69.8018	50.4185	-	-	-	BBCH16-F1
A05p024630.1_BnaEXP	210.943	167.675	165.097	123.909	115.14	93.3222	68.4003	88.9256	42.6618	-	-	-	BBCH16-F1
A05p024720.1_BnaEXP	5.47905	2.36162	6.07719	9.99265	9.36097	11.6653	33.6897	14.3428	35.8747	-	-	-	BBCH16-F1
A05p024730.1_BnaEXP	56.6168	53.1365	55.7076	37.9721	51.4853	38.5851	28.5852	32.5104	28.118	-	-	-	BBCH16-F1
A05p024750.1_BnaEXP	3258.21	3707.75	3917.76	2344.28	2330.88	2282.8	1573.21	1637.95	1453.41	-	-	-	BBCH16-F1
A05p024780.1_BnaEXP	133.323	138.155	131.673	87.9354	92.6736	81.6569	44.9196	52.5904	45.5706	-	-	-	BBCH16-F1
A05p025140.1_BnaEXP	279.432	283.395	431.481	798.413	1026.9	1183.58	853.473	1069.02	1078.18	-	-	-	BBCH16-F1
A05p025190.1_BnaEXP	134.237	110.996	65.8363	191.859	143.223	173.185	221.535	283.988	294.754	-	-	-	BBCH16-F1
A05p025250.1_BnaEXP	111.407	98.0074	127.621	58.9567	46.8049	54.7371	16.3344	13.3866	16.483	-	-	-	BBCH16-F1
A05p025370.1_BnaEXP	184.461	221.993	212.702	164.879	155.392	165.108	130.675	138.648	162.891	-	-	-	BBCH16-F1
A05p025430.1_BnaEXP	209.117	298.745	268.409	194.857	243.385	197.412	122.508	131.954	125.077	-	-	-	BBCH16-F1
A05p025670.1_BnaEXP	243.818	199.557	214.727	176.87	154.456	160.622	154.156	161.596	149.316	-	-	-	BBCH16-F1
A05p025700.1_BnaEXP	1379.81	1287.09	1339.01	779.427	745.133	767.216	417.548	438.891	377.169	-	-	-	BBCH16-F1
A05p025850.1_BnaEXP	10.0449	12.9889	7.09006	13.9897	7.48878	6.2813	0	1.91238	0	-	-	-	BBCH16-F1
A05p025910.1_BnaEXP	22.8294	4.72325	9.11579	22.9831	19.658	40.3798	72.4839	44.9409	65.9319	-	-	-	BBCH16-F1
A05p026190.1_BnaEXP	79.4462	82.6568	71.9135	100.926	102.035	128.318	132.717	182.632	161.921	-	-	-	BBCH16-F1
A05p026400.1_BnaEXP	176.243	238.524	214.727	111.918	142.287	131.907	24.5016	50.678	50.4185	-	-	-	BBCH16-F1
A05p026510.1_BnaEXP	140.629	134.613	138.763	101.925	80.5044	122.037	94.9437	83.1885	91.1411	-	-	-	BBCH16-F1
A05p026590.1_BnaEXP	389.012	353.063	430.468	328.758	317.337	314.962	284.831	286.857	277.302	-	-	-	BBCH16-F1
A05p026630.1_BnaEXP	91.3175	85.0184	95.2094	59.9559	59.9102	71.7863	40.836	49.7219	26.1788	-	-	-	BBCH16-F1
A05p026660.1_BnaEXP	133.323	154.686	116.48	97.928	83.3127	74.4783	42.8778	19.1238	56.236	-	-	-	BBCH16-F1
A05p026870.1_BnaEXP	126.931	132.251	102.299	90.9332	90.8014	75.3756	51.045	64.0647	81.4453	-	-	-	BBCH16-F1
A05p026880.1_BnaEXP	1194.43	1334.32	1333.94	933.314	955.755	997.83	476.76	629.173	575.934	-	-	-	BBCH16-F1
A05p027190.1_BnaEXP	56.6168	42.5092	43.5532	22.9831	20.5941	17.9466	19.3971	6.69333	7.75669	-	-	-	BBCH16-F1
A05p027360.1_BnaEXP	73.054	142.878	77.9907	37.9721	41.1883	25.1252	12.2508	9.56189	3.87835	-	-	-	BBCH16-F1
A05p027390.1_BnaEXP	1745.08	1395.72	1505.12	1751.71	1595.11	1143.2	919.831	1025.04	729.129	-	-	-	BBCH16-F1
A05p027460.1_BnaEXP	34.7006	42.5092	48.6176	14.989	21.5302	11.6653	0	2.86857	0	-	-	-	BBCH16-F1
A05p027500.1_BnaEXP	14.6108	3.54243	14.1801	5.99559	0	0.897329	30.627	26.7733	56.236	-	-	-	BBCH16-F1
A05p027550.1_BnaEXP	2.73952	8.26568	9.11579	33.975	52.4214	38.5851	47.9823	52.5904	87.2628	-	-	-	BBCH16-F1
A05p027650.1_BnaEXP	2463.75	2296.68	2413.66	2548.13	2371.13	1844.01	5263.76	5133.78	3935.55	-	-	-	BBCH16-F1
A05p027700.1_BnaEXP	0	0	0	9.99265	13.1054	5.38397	23.4807	25.8171	26.1788	-	-	-	BBCH16-F1
A05p027730.1_BnaEXP	178.069	197.196	197.509	151.888	129.181	136.394	136.801	133.867	112.472	-	-	-	BBCH16-F1
A05p027820.1_BnaEXP	2611.68	2467.9	2467.34	1733.73	1873.13	1791.07	1174.04	1388.39	1206.17	-	-	-	BBCH16-F1
A05p027840.1_BnaEXP	15.524	20.0738	22.283	40.9699	48.6771	53.8397	65.3376	59.2837	83.3844	-	-	-	BBCH16-F1
A05p028110.1_BnaEXP	269.387	364.871	328.168	395.709	451.199	414.566	592.122	527.817	485.763	-	-	-	BBCH16-F1
A05p028550.1_BnaEXP	204.551	338.893	385.902	229.831	213.43	179.466	42.8778	51.6342	90.1715	-	-	-	BBCH16-F1
A05p028650.1_BnaEXP	76.7067	128.708	77.9907	73.9457	84.2488	80.7596	18.3762	35.379	32.9659	-	-	-	BBCH16-F1
A05p028730.1_BnaEXP	112.32	192.472	173.2	86.9361	78.6322	91.5276	55.1286	51.6342	55.2664	-	-	-	BBCH16-F1
A05p028780.1_BnaEXP	539.686	540.812	523.652	402.704	384.736	291.632	215.41	296.419	234.64	-	-	-	BBCH16-F1
A05p028850.1_BnaEXP	0	0	0	5.99559	9.36097	5.38397	10.209	7.64952	8.72628	-	-	-	BBCH16-F1
A05p028860.1_BnaEXP	0	0	0	0.999266	0	0	5.1045	8.60571	4.84793	-	-	-	BBCH16-F1
A05p029000.1_BnaEXP	96.7965	142.878	126.608	23.9824	33.6995	52.0451	26.5434	3.82476	44.601	-	-	-	BBCH16-F1
A05p029200.1_BnaEXP	51.1378	28.3395	45.5789	12.9904	11.2332	10.768	4.0836	2.86857	0	-	-	-	BBCH16-F1
A05p029230.1_BnaEXP	192.68	157.048	190.419	121.91	122.629	110.371	57.1704	82.2323	65.9319	-	-	-	BBCH16-F1
A05p029370.1_BnaEXP	3.6527	24.797	21.2702	33.975	51.4853	61.9157	45.9405	46.8533	38.7835	-	-	-	BBCH16-F1
A05p029510.1_BnaEXP	35.6138	14.1697	42.5403	5.99559	2.80829	10.768	2.0418	0.956189	3.87835	-	-	-	BBCH16-F1
A05p029650.1_BnaEXP	673.923	485.314	560.115	455.665	404.394	426.231	358.336	362.396	333.538	-	-	-	BBCH16-F1
A05p029860.1_BnaEXP	372.575	540.812	518.587	310.772	366.95	434.307	188.867	208.449	226.883	-	-	-	BBCH16-F1
A05p029900.1_BnaEXP	128.758	136.974	163.071	151.888	149.775	166.903	226.64	249.565	223.005	-	-	-	BBCH16-F1
A05p030000.1_BnaEXP	78.533	98.0074	84.0678	92.9317	87.057	112.166	50.0241	65.0209	58.1752	-	-	-	BBCH16-F1
A05p030040.1_BnaEXP	501.333	637.638	652.285	859.368	1049.37	1083.97	2577.77	2819.8	1902.33	-	-	-	BBCH16-F1
A05p030080.1_BnaEXP	113.234	107.454	101.287	73.9457	61.7824	77.1703	45.9405	58.3276	76.5973	-	-	-	BBCH16-F1
A05p030140.1_BnaEXP	23.7426	21.2546	23.2959	13.9897	11.2332	9.87062	32.6688	39.2038	25.2093	-	-	-	BBCH16-F1
A05p030160.1_BnaEXP	84.9253	85.0184	54.6947	40.9699	32.7634	41.2771	20.418	35.379	31.0268	-	-	-	BBCH16-F1
A05p030200.1_BnaEXP	28.3084	33.0627	39.5018	9.99265	25.2746	15.2546	15.3135	14.3428	14.5438	-	-	-	BBCH16-F1
A05p030300.1_BnaEXP	3477.37	3738.45	4075.77	3088.73	3315.66	3401.77	2401.16	2649.6	2564.56	-	-	-	BBCH16-F1
A05p030580.1_BnaEXP	350.659	316.457	397.043	204.849	252.746	148.957	91.881	169.245	125.077	-	-	-	BBCH16-F1
A05p030600.1_BnaEXP	141.542	183.026	138.763	73.9457	108.587	104.09	84.7347	95.6189	75.6277	-	-	-	BBCH16-F1
A05p030860.1_BnaEXP	62.0959	69.6679	68.8749	35.9736	36.5078	34.0985	29.6061	18.1676	18.4221	-	-	-	BBCH16-F1
A05p030890.1_BnaEXP	35.6138	49.5941	42.5403	43.9677	39.3161	47.5584	3.0627	2.86857	3.87835	-	-	-	BBCH16-F1
A05p030920.1_BnaEXP	326.003	342.435	368.683	199.853	226.536	217.154	107.195	109.962	107.624	-	-	-	BBCH16-F1
A05p031290.1_BnaEXP	5.47905	4.72325	4.05146	14.989	11.2332	13.4599	24.5016	46.8533	31.0268	-	-	-	BBCH16-F1
A05p031420.1_BnaEXP	40.1797	40.1476	50.6433	34.9743	30.8912	29.6119	21.4389	20.08	17.4526	-	-	-	BBCH16-F1
A05p031430.1_BnaEXP	682.142	595.129	706.98	471.653	460.56	514.169	429.799	466.62	417.892	-	-	-	BBCH16-F1
A05p031660.1_BnaEXP	21.003	21.2546	19.2445	11.9912	12.1693	8.97329	0	2.86857	0	-	-	-	BBCH16-F1
A05p032130.1_BnaEXP	134.237	160.59	153.956	127.906	146.031	122.037	215.41	190.282	178.404	-	-	-	BBCH16-F1
A05p032330.1_BnaEXP	6.39222	3.54243	2.02573	16.9875	6.55268	10.768	47.9823	37.2914	22.3005	-	-	-	BBCH16-F1
A05p032410.1_BnaEXP	564.342	564.428	735.34	679.5	676.798	754.654	926.978	1087.19	1067.52	-	-	-	BBCH16-F1
A05p032760.1_BnaEXP	114.147	119.262	90.145	241.822	199.389	183.952	164.365	242.872	189.069	-	-	-	BBCH16-F1
A05p032870.1_BnaEXP	30.1348	31.8819	24.3088	8.99339	10.2971	11.6653	0	0.956189	0	-	-	-	BBCH16-F1
A05p033430.1_BnaEXP	284.911	219.631	200.547	124.908	98.2902	131.01	24.5016	10.5181	29.0876	-	-	-	BBCH16-F1
A05p033540.1_BnaEXP	252.949	258.598	260.307	296.782	263.043	288.94	409.381	330.841	377.169	-	-	-	BBCH16-F1
A05p033900.1_BnaEXP	168.937	196.015	191.432	180.867	180.667	182.158	307.291	368.133	367.473	-	-	-	BBCH16-F1
A05p033910.1_BnaEXP	51.1378	87.3801	65.8363	19.9853	22.4663	26.0225	62.2749	58.3276	58.1752	-	-	-	BBCH16-F1
A05p034000.1_BnaEXP	35.6138	23.6162	30.386	13.9897	24.3385	26.9199	7.1463	4.78095	4.84793	-	-	-	BBCH16-F1
A05p034010.1_BnaEXP	7.3054	4.72325	2.02573	0.999266	0.936097	0	0	0	0	-	-	-	BBCH16-F1
A05p034170.1_BnaEXP	57.53	40.1476	48.6176	44.9669	38.38	54.7371	0	3.82476	0.969586	-	-	-	BBCH16-F1
A05p034270.1_BnaEXP	40.1797	35.4243	37.476	34.9743	29.9551	25.1252	13.2717	13.3866	17.4526	-	-	-	BBCH16-F1
A05p034330.1_BnaEXP	13.6976	10.6273	12.1544	5.99559	4.68049	7.17863	22.4598	19.1238	27.1484	-	-	-	BBCH16-F1
A05p034450.1_BnaEXP	77.6199	57.8598	77.9907	58.9567	55.2297	58.3264	162.323	101.356	163.86	-	-	-	BBCH16-F1
A05p034600.1_BnaEXP	537.86	446.347	442.622	347.744	352.909	400.209	142.926	231.398	108.594	-	-	-	BBCH16-F1
A05p034760.1_BnaEXP	79.4462	69.6679	56.7205	56.9581	96.418	72.6837	15.3135	17.2114	14.5438	-	-	-	BBCH16-F1
A05p034930.1_BnaEXP	122.365	114.539	89.1322	71.9471	64.5907	67.2997	43.8987	43.0285	54.2968	-	-	-	BBCH16-F1
A06p000370.1_BnaEXP	25.5689	36.6052	30.386	14.989	28.0829	20.6386	6.1254	7.64952	2.90876	-	-	-	BBCH16-F1
A06p000480.1_BnaEXP	2.73952	9.44649	3.0386	17.9868	13.1054	26.0225	31.6479	28.6857	20.3613	-	-	-	BBCH16-F1
A06p000720.1_BnaEXP	2060.12	1130.04	1374.46	823.395	459.624	402.003	241.953	164.465	129.925	-	-	-	BBCH16-F1
A06p001020.1_BnaEXP	59.3564	33.0627	72.9263	18.986	16.8498	22.4332	0	0	0	-	-	-	BBCH16-F1
A06p001500.1_BnaEXP	50.2246	50.7749	55.7076	23.9824	20.5941	37.6878	3.0627	0	0.969586	-	-	-	BBCH16-F1
A06p001650.1_BnaEXP	20.0898	3.54243	4.05146	13.9897	16.8498	7.17863	96.9855	106.137	62.0535	-	-	-	BBCH16-F1
A06p001860.1_BnaEXP	30.1348	38.9668	29.3731	34.9743	53.3575	30.5092	86.7765	70.758	116.35	-	-	-	BBCH16-F1
A06p001940.1_BnaEXP	251.123	194.834	225.869	168.876	152.584	227.922	399.172	284.944	382.017	-	-	-	BBCH16-F1
A06p001990.1_BnaEXP	186.288	212.546	156.994	158.883	165.689	105.885	43.8987	76.4951	55.2664	-	-	-	BBCH16-F1
A06p002100.1_BnaEXP	0	0	0	3.99706	2.80829	0.897329	4.0836	3.82476	4.84793	-	-	-	BBCH16-F1
A06p002170.1_BnaEXP	140.629	157.048	138.763	172.873	161.945	140.881	219.494	209.405	182.282	-	-	-	BBCH16-F1
A06p002210.1_BnaEXP	40.1797	72.0295	81.0293	61.9545	57.1019	52.9424	14.2926	21.9924	25.2093	-	-	-	BBCH16-F1
A06p002220.1_BnaEXP	135.15	114.539	88.1193	55.9589	52.4214	41.2771	0	0	0	-	-	-	BBCH16-F1
A06p002340.1_BnaEXP	2408.95	1585.83	2367.07	1259.08	1054.98	866.82	441.029	423.592	379.108	-	-	-	BBCH16-F1
A06p002350.1_BnaEXP	33.7875	54.3173	38.4889	26.9802	23.4024	20.6386	11.2299	21.0362	20.3613	-	-	-	BBCH16-F1
A06p002410.1_BnaEXP	75.7935	133.432	139.775	31.9765	44.9327	44.8665	0	0.956189	2.90876	-	-	-	BBCH16-F1
A06p002580.1_BnaEXP	0	2.36162	0	2.9978	1.87219	4.48665	10.209	7.64952	8.72628	-	-	-	BBCH16-F1
A06p002590.1_BnaEXP	6.39222	5.90406	6.07719	0	0.936097	0	0	0	0.969586	-	-	-	BBCH16-F1
A06p002740.1_BnaEXP	305.914	292.841	348.426	233.828	254.618	264.712	167.428	206.537	209.431	-	-	-	BBCH16-F1
A06p002770.1_BnaEXP	983.489	634.096	743.443	545.599	370.695	350.856	103.111	79.3637	55.2664	-	-	-	BBCH16-F1
A06p002790.1_BnaEXP	468.459	580.959	367.67	289.787	216.238	229.716	324.646	177.851	238.518	-	-	-	BBCH16-F1
A06p002810.1_BnaEXP	53.8773	44.8708	52.669	49.9633	47.741	46.6611	15.3135	16.2552	18.4221	-	-	-	BBCH16-F1
A06p002840.1_BnaEXP	1.82635	0	3.0386	20.9846	10.2971	16.1519	38.7942	43.9847	35.8747	-	-	-	BBCH16-F1
A06p002860.1_BnaEXP	227.381	225.535	243.088	145.893	156.328	153.443	102.09	119.524	116.35	-	-	-	BBCH16-F1
A06p002960.1_BnaEXP	343.354	247.97	312.976	229.831	201.261	188.439	192.95	154.903	153.195	-	-	-	BBCH16-F1
A06p003000.1_BnaEXP	26.4821	33.0627	22.283	13.9897	18.7219	20.6386	0	5.73714	4.84793	-	-	-	BBCH16-F1
A06p003040.1_BnaEXP	911.348	858.45	956.145	742.454	710.498	625.438	518.617	556.502	464.432	-	-	-	BBCH16-F1
A06p003070.1_BnaEXP	815.465	539.631	668.491	352.741	278.957	298.811	37.7733	21.9924	15.5134	-	-	-	BBCH16-F1
A06p003270.1_BnaEXP	244.731	331.808	258.281	264.805	218.111	252.149	111.278	109.006	106.654	-	-	-	BBCH16-F1
A06p003450.1_BnaEXP	24.6557	38.9668	32.4117	29.978	61.7824	49.3531	136.801	115.699	77.5669	-	-	-	BBCH16-F1
A06p003700.1_BnaEXP	484.896	315.277	383.876	234.827	229.344	227.922	0	0	0	-	-	-	BBCH16-F1
A06p003820.1_BnaEXP	263.908	258.598	291.705	182.866	182.539	200.104	144.968	148.209	142.529	-	-	-	BBCH16-F1
A06p004150.1_BnaEXP	11.8713	10.6273	9.11579	1.99853	3.74439	4.48665	0	0.956189	0.969586	-	-	-	BBCH16-F1
A06p004180.1_BnaEXP	798.115	820.664	873.09	674.504	735.772	647.872	654.397	611.005	609.87	-	-	-	BBCH16-F1
A06p004300.1_BnaEXP	25.5689	21.2546	17.2187	14.989	14.9776	12.5626	2.0418	0.956189	3.87835	-	-	-	BBCH16-F1
A06p004410.1_BnaEXP	345.18	410.922	425.404	468.656	489.579	462.125	546.182	539.291	514.85	-	-	-	BBCH16-F1
A06p004440.1_BnaEXP	4643.49	4792.91	5560.63	4301.84	3993.39	3703.28	3462.89	3323.71	2830.22	-	-	-	BBCH16-F1
A06p004690.2_BnaEXP	315.959	381.402	416.288	125.907	189.092	178.569	1.0209	3.82476	3.87835	-	-	-	BBCH16-F1
A06p004710.1_BnaEXP	36.527	33.0627	33.4246	70.9479	43.9966	50.2504	78.6093	87.0132	72.719	-	-	-	BBCH16-F1
A06p004930.1_BnaEXP	734.192	800.59	933.862	640.529	647.779	625.438	524.743	669.333	555.573	-	-	-	BBCH16-F1
A06p004980.1_BnaEXP	3.6527	21.2546	1.01287	18.986	19.658	18.8439	44.9196	40.16	31.9963	-	-	-	BBCH16-F1
A06p005230.1_BnaEXP	453.848	428.635	529.729	389.714	343.548	362.521	332.813	346.141	358.747	-	-	-	BBCH16-F1
A06p005270.1_BnaEXP	1105.86	1121.77	1196.19	1045.23	956.691	926.941	869.807	770.689	757.247	-	-	-	BBCH16-F1
A06p005320.1_BnaEXP	338.788	286.937	270.435	222.836	238.705	192.028	129.654	138.648	142.529	-	-	-	BBCH16-F1
A06p005360.1_BnaEXP	172.59	110.996	124.582	186.863	95.4819	65.505	515.555	343.272	578.843	-	-	-	BBCH16-F1
A06p005480.1_BnaEXP	728.713	1246.94	1322.8	526.613	595.358	649.666	292.998	358.571	412.074	-	-	-	BBCH16-F1
A06p005650.1_BnaEXP	17.3503	14.1697	23.2959	17.9868	20.5941	11.6653	6.1254	7.64952	2.90876	-	-	-	BBCH16-F1
A06p005670.1_BnaEXP	1.82635	4.72325	0	12.9904	11.2332	19.7412	13.2717	24.8609	13.5742	-	-	-	BBCH16-F1
A06p005710.1_BnaEXP	316.872	295.203	336.271	224.835	160.073	104.09	826.929	431.241	608.9	-	-	-	BBCH16-F1
A06p005910.1_BnaEXP	892.172	565.609	641.144	404.702	284.574	287.145	0	0	0	-	-	-	BBCH16-F1
A06p005930.1_BnaEXP	49.3114	54.3173	49.6304	63.953	82.3765	76.273	74.5257	80.3199	84.354	-	-	-	BBCH16-F1
A06p006750.1_BnaEXP	10.0449	12.9889	9.11579	29.978	53.3575	34.0985	67.3794	100.4	111.502	-	-	-	BBCH16-F1
A06p006990.1_BnaEXP	391.752	325.904	215.74	261.808	245.257	339.19	14.2926	125.261	33.9355	-	-	-	BBCH16-F1
A06p007490.1_BnaEXP	241.078	315.277	322.091	385.716	451.199	525.835	251.142	273.47	266.636	-	-	-	BBCH16-F1
A06p007800.1_BnaEXP	45.6587	33.0627	37.476	18.986	29.9551	21.5359	8.1672	12.4305	5.81752	-	-	-	BBCH16-F1
A06p008020.1_BnaEXP	186.288	198.376	211.689	117.913	138.542	148.059	33.6897	46.8533	40.7226	-	-	-	BBCH16-F1
A06p008100.1_BnaEXP	13.6976	9.44649	18.2316	4.99633	0	5.38397	0	0	0	-	-	-	BBCH16-F1
A06p008170.1_BnaEXP	388.099	348.339	394.005	317.766	299.551	305.989	305.249	252.434	279.241	-	-	-	BBCH16-F1
A06p008210.1_BnaEXP	108.668	57.8598	93.1836	48.964	36.5078	43.0718	0	0.956189	0	-	-	-	BBCH16-F1
A06p008220.1_BnaEXP	1719.51	1839.7	1955.84	1505.89	1411.63	1611.6	1107.68	1211.49	1083.03	-	-	-	BBCH16-F1
A06p008240.1_BnaEXP	19.1767	14.1697	6.07719	16.9875	18.7219	17.9466	38.7942	30.5981	31.0268	-	-	-	BBCH16-F1
A06p008330.1_BnaEXP	529.641	465.24	447.687	317.766	286.446	290.735	263.392	212.274	221.066	-	-	-	BBCH16-F1
A06p008470.1_BnaEXP	72.1408	73.2103	54.6947	24.9816	24.3385	30.5092	7.1463	12.4305	6.78711	-	-	-	BBCH16-F1
A06p008490.1_BnaEXP	42.9192	55.4982	46.5918	38.9714	46.8049	60.121	19.3971	13.3866	12.6046	-	-	-	BBCH16-F1
A06p009200.1_BnaEXP	765.24	593.948	823.46	521.617	466.176	315.86	765.675	791.725	934.681	-	-	-	BBCH16-F1
A06p009940.1_BnaEXP	73.054	126.347	135.724	57.9574	83.3127	69.9917	10.209	19.1238	11.635	-	-	-	BBCH16-F1
A06p010160.1_BnaEXP	460.24	427.454	488.201	394.71	360.397	358.034	245.016	258.171	302.511	-	-	-	BBCH16-F1
A06p010420.1_BnaEXP	0	0	0	111.918	95.4819	103.193	360.378	171.158	315.116	-	-	-	BBCH16-F1
A06p010610.1_BnaEXP	7.3054	4.72325	3.0386	1.99853	1.87219	1.79466	0	0	0	-	-	-	BBCH16-F1
A06p010670.1_BnaEXP	15.524	9.44649	1.01287	60.9552	59.9102	53.8397	119.445	102.312	112.472	-	-	-	BBCH16-F1
A06p011500.1_BnaEXP	4232.56	4306.42	4757.43	3245.61	2953.39	2934.27	2648.22	2460.28	2372.58	-	-	-	BBCH16-F1
A06p011570.1_BnaEXP	48.3983	44.8708	54.6947	84.9376	69.2712	63.7104	75.5466	88.9256	71.7494	-	-	-	BBCH16-F1
A06p011700.1_BnaEXP	151.587	131.07	145.853	96.9287	108.587	136.394	45.9405	60.2399	69.8102	-	-	-	BBCH16-F1
A06p011720.1_BnaEXP	0.913175	3.54243	0	12.9904	8.42488	8.07596	10.209	10.5181	11.635	-	-	-	BBCH16-F1
A06p012800.1_BnaEXP	151.587	177.122	211.689	132.902	135.734	113.064	91.881	80.3199	90.1715	-	-	-	BBCH16-F1
A06p012820.1_BnaEXP	73.9672	75.5719	71.9135	43.9677	40.2522	50.2504	28.5852	31.5542	22.3005	-	-	-	BBCH16-F1
A06p012970.1_BnaEXP	610.001	440.443	483.137	471.653	418.435	485.455	275.643	330.841	185.191	-	-	-	BBCH16-F1
A06p013180.1_BnaEXP	51.1378	43.69	81.0293	25.9809	47.741	44.8665	0	4.78095	6.78711	-	-	-	BBCH16-F1
A06p013210.1_BnaEXP	320.524	327.085	302.847	283.791	304.232	317.654	245.016	217.055	237.549	-	-	-	BBCH16-F1
A06p013390.1_BnaEXP	135.15	227.897	139.775	95.9295	89.8653	63.7104	87.7974	54.5028	53.3273	-	-	-	BBCH16-F1
A06p013850.1_BnaEXP	88.578	95.6457	107.364	80.9405	86.1209	70.889	55.1286	55.459	65.9319	-	-	-	BBCH16-F1
A06p014040.1_BnaEXP	182.635	244.428	210.676	70.9479	87.9931	78.0676	2.0418	10.5181	14.5438	-	-	-	BBCH16-F1
A06p014100.1_BnaEXP	42.006	61.4022	46.5918	27.9794	26.2107	22.4332	0	0	0.969586	-	-	-	BBCH16-F1
A06p014230.1_BnaEXP	0	0	0	5.99559	4.68049	3.58932	8.1672	4.78095	4.84793	-	-	-	BBCH16-F1
A06p014280.1_BnaEXP	66.6618	54.3173	97.2351	55.9589	61.7824	47.5584	6.1254	19.1238	11.635	-	-	-	BBCH16-F1
A06p014290.1_BnaEXP	50.2246	37.786	34.4374	38.9714	36.5078	35.8932	2.0418	10.5181	12.6046	-	-	-	BBCH16-F1
A06p014300.1_BnaEXP	642.875	857.269	902.463	436.679	499.876	514.169	241.953	350.921	360.686	-	-	-	BBCH16-F1
A06p014370.1_BnaEXP	11390	11605	13805.4	10251.5	10324.2	9682.18	8740.95	8952.8	8296.75	-	-	-	BBCH16-F1
A06p014430.1_BnaEXP	53.8773	56.679	55.7076	66.9508	74.8878	76.273	96.9855	103.269	89.202	-	-	-	BBCH16-F1
A06p014550.1_BnaEXP	221.901	209.004	214.727	152.888	175.986	166.903	153.135	153.946	148.347	-	-	-	BBCH16-F1
A06p014730.1_BnaEXP	864.777	695.498	777.881	616.547	504.556	469.303	546.182	527.817	481.885	-	-	-	BBCH16-F1
A06p014800.1_BnaEXP	16.4371	22.4354	18.2316	6.99486	12.1693	9.87062	0	0	0	-	-	-	BBCH16-F1
A06p014820.1_BnaEXP	60.2695	50.7749	73.9392	40.9699	47.741	39.4825	16.3344	17.2114	19.3917	-	-	-	BBCH16-F1
A06p015050.1_BnaEXP	0	0	0	33.975	19.658	36.7905	60.2331	34.4228	35.8747	-	-	-	BBCH16-F1
A06p015090.1_BnaEXP	173.503	238.524	184.341	144.893	186.283	183.952	112.299	58.3276	110.533	-	-	-	BBCH16-F1
A06p015190.1_BnaEXP	63.0091	28.3395	57.7333	32.9758	26.2107	29.6119	0	0	0	-	-	-	BBCH16-F1
A06p015470.1_BnaEXP	32.8743	35.4243	25.3216	18.986	15.9137	22.4332	3.0627	0	1.93917	-	-	-	BBCH16-F1
A06p015500.1_BnaEXP	742.411	788.782	770.791	679.5	605.655	596.724	417.548	415.942	481.885	-	-	-	BBCH16-F1
A06p015650.1_BnaEXP	349.746	297.565	330.194	226.833	219.983	209.078	194.992	200.8	226.883	-	-	-	BBCH16-F1
A06p015660.1_BnaEXP	189.027	197.196	168.136	152.888	132.926	139.983	119.445	130.042	90.1715	-	-	-	BBCH16-F1
A06p015700.1_BnaEXP	77.6199	77.9336	48.6176	35.9736	46.8049	42.1745	0	0	0	-	-	-	BBCH16-F1
A06p015800.1_BnaEXP	115.06	106.273	105.338	122.91	142.287	154.341	183.762	175.939	245.305	-	-	-	BBCH16-F1
A06p016100.1_BnaEXP	78.533	73.2103	75.9649	54.9596	42.1244	51.1478	21.4389	20.08	14.5438	-	-	-	BBCH16-F1
A06p016110.1_BnaEXP	38.3533	36.6052	46.5918	51.9618	83.3127	84.3489	87.7974	86.0571	106.654	-	-	-	BBCH16-F1
A06p016120.1_BnaEXP	32.8743	23.6162	25.3216	48.964	75.8239	61.9157	64.3167	57.3714	71.7494	-	-	-	BBCH16-F1
A06p016130.1_BnaEXP	10.9581	21.2546	21.2702	17.9868	8.42488	17.9466	0	0	1.93917	-	-	-	BBCH16-F1
A06p016200.1_BnaEXP	1.82635	7.08487	1.01287	9.99265	10.2971	10.768	0	0	0.969586	-	-	-	BBCH16-F1
A06p016390.1_BnaEXP	0	0	0	99.9266	66.4629	73.581	245.016	155.859	150.286	-	-	-	BBCH16-F1
A06p016410.1_BnaEXP	199.985	198.376	172.187	131.903	122.629	141.778	152.114	121.436	114.411	-	-	-	BBCH16-F1
A06p017320.1_BnaEXP	254.776	170.037	178.264	94.9302	96.418	95.1169	39.8151	25.8171	45.5706	-	-	-	BBCH16-F1
A06p017460.1_BnaEXP	11.8713	12.9889	11.1415	1.99853	0.936097	5.38397	0	0.956189	0	-	-	-	BBCH16-F1
A06p017640.1_BnaEXP	9.13175	16.5314	11.1415	30.9772	20.5941	33.2012	59.2122	61.1961	68.8406	-	-	-	BBCH16-F1
A06p018000.1_BnaEXP	167.111	100.369	106.351	109.919	77.6961	99.6035	16.3344	19.1238	12.6046	-	-	-	BBCH16-F1
A06p018440.1_BnaEXP	664.791	742.731	745.469	840.382	791.938	827.337	1113.8	1113.96	1020	-	-	-	BBCH16-F1
A06p018500.1_BnaEXP	0	0	0	0.999266	0.936097	0	9.1881	7.64952	3.87835	-	-	-	BBCH16-F1
A06p019530.1_BnaEXP	43.8324	34.2435	32.4117	18.986	26.2107	17.9466	1.0209	0.956189	0	-	-	-	BBCH16-F1
A06p019550.1_BnaEXP	93.1438	108.635	97.2351	44.9669	56.1658	85.2463	33.6897	47.8095	47.5097	-	-	-	BBCH16-F1
A06p019830.1_BnaEXP	120.539	115.719	110.402	79.9412	79.5683	58.3264	54.1077	55.459	44.601	-	-	-	BBCH16-F1
A06p020190.1_BnaEXP	108.668	83.8376	111.415	119.912	112.332	137.291	161.302	166.377	216.218	-	-	-	BBCH16-F1
A06p020240.1_BnaEXP	191.767	170.037	164.084	122.91	138.542	142.675	92.9019	112.83	97.9282	-	-	-	BBCH16-F1
A06p020430.1_BnaEXP	62.0959	43.69	62.7977	98.9273	86.1209	95.1169	80.6511	106.137	84.354	-	-	-	BBCH16-F1
A06p020460.1_BnaEXP	168.024	177.122	186.367	109.919	108.587	147.162	107.195	87.9694	105.685	-	-	-	BBCH16-F1
A06p020490.1_BnaEXP	20.0898	27.1587	34.4374	8.99339	7.48878	14.3573	0	0	0	-	-	-	BBCH16-F1
A06p020800.1_BnaEXP	172.59	183.026	199.535	136.899	149.775	172.287	69.4212	108.049	69.8102	-	-	-	BBCH16-F1
A06p021310.1_BnaEXP	1.82635	1.18081	0	136.899	146.031	127.421	356.294	345.184	216.218	-	-	-	BBCH16-F1
A06p021350.1_BnaEXP	542.426	458.155	435.532	294.783	378.183	370.597	296.061	225.661	276.332	-	-	-	BBCH16-F1
A06p021410.1_BnaEXP	389.012	407.38	364.632	634.534	593.486	551.857	798.344	817.542	734.947	-	-	-	BBCH16-F1
A06p021460.1_BnaEXP	29.2216	20.0738	41.5275	15.9883	14.0415	8.07596	0	0	0	-	-	-	BBCH16-F1
A06p021480.1_BnaEXP	0	0	0	11.9912	9.36097	7.17863	11.2299	12.4305	15.5134	-	-	-	BBCH16-F1
A06p021540.1_BnaEXP	809.986	828.93	750.533	735.459	668.373	630.822	534.952	551.721	478.006	-	-	-	BBCH16-F1
A06p021550.1_BnaEXP	41.0929	29.5203	20.2573	40.9699	41.1883	55.6344	70.4421	71.7142	64.9623	-	-	-	BBCH16-F1
A06p021600.1_BnaEXP	569.821	530.184	480.098	431.683	449.327	384.057	308.312	353.79	330.629	-	-	-	BBCH16-F1
A06p021610.1_BnaEXP	0	1.18081	0	4.99633	4.68049	6.2813	15.3135	10.5181	15.5134	-	-	-	BBCH16-F1
A06p021640.1_BnaEXP	4.56587	4.72325	10.1287	36.9728	34.6356	29.6119	52.0659	53.5466	35.8747	-	-	-	BBCH16-F1
A06p021670.1_BnaEXP	1860.14	1505.54	840.678	502.631	332.315	206.386	362.42	294.506	219.126	-	-	-	BBCH16-F1
A06p021700.1_BnaEXP	176.243	95.6457	142.814	100.926	77.6961	79.8623	22.4598	17.2114	19.3917	-	-	-	BBCH16-F1
A06p021830.1_BnaEXP	154.327	113.358	120.531	84.9376	88.9292	81.6569	86.7765	53.5466	51.3881	-	-	-	BBCH16-F1
A06p021870.1_BnaEXP	440.15	386.125	445.661	492.638	543.872	498.915	560.474	563.196	551.695	-	-	-	BBCH16-F1
A06p021940.1_BnaEXP	138.803	83.8376	122.557	52.9611	38.38	57.4291	1.0209	0	0	-	-	-	BBCH16-F1
A06p022130.1_BnaEXP	5.47905	9.44649	5.06433	1.99853	0.936097	1.79466	0	0	0	-	-	-	BBCH16-F1
A06p022880.1_BnaEXP	154.327	134.613	205.612	89.9339	108.587	104.987	64.3167	53.5466	93.0803	-	-	-	BBCH16-F1
A06p023000.1_BnaEXP	62.0959	76.7528	68.8749	72.9464	70.2073	79.8623	130.675	109.962	92.1107	-	-	-	BBCH16-F1
A06p023030.1_BnaEXP	275.779	355.424	313.988	239.824	209.686	248.56	176.616	179.764	139.62	-	-	-	BBCH16-F1
A06p023060.1_BnaEXP	307.74	401.476	269.422	154.886	148.839	141.778	215.41	136.735	241.427	-	-	-	BBCH16-F1
A06p023090.1_BnaEXP	10.0449	12.9889	18.2316	73.9457	62.7185	51.1478	98.0064	94.6628	120.229	-	-	-	BBCH16-F1
A06p023120.1_BnaEXP	223.728	188.93	205.612	243.821	261.171	201.002	407.339	335.623	292.815	-	-	-	BBCH16-F1
A06p023480.1_BnaEXP	76.7067	76.7528	169.149	364.732	282.701	196.515	427.757	330.841	303.481	-	-	-	BBCH16-F1
A06p023510.1_BnaEXP	48.3983	44.8708	32.4117	42.9684	20.5941	34.0985	8.1672	11.4743	3.87835	-	-	-	BBCH16-F1
A06p023560.1_BnaEXP	915.001	1049.74	1025.02	785.423	750.75	882.972	413.465	554.59	522.607	-	-	-	BBCH16-F1
A06p024010.1_BnaEXP	10.9581	12.9889	4.05146	2.9978	2.80829	0	0	0	0	-	-	-	BBCH16-F1
A06p024020.1_BnaEXP	225.554	232.62	229.921	170.874	163.817	194.72	156.198	146.297	158.043	-	-	-	BBCH16-F1
A06p024270.1_BnaEXP	39.2665	34.2435	41.5275	19.9853	24.3385	21.5359	0	0	0	-	-	-	BBCH16-F1
A06p024390.1_BnaEXP	150.674	213.727	249.165	78.942	93.6097	82.5543	43.8987	57.3714	95.9891	-	-	-	BBCH16-F1
A06p024570.1_BnaEXP	90.4043	120.443	122.557	161.881	175.986	184.85	210.305	173.07	195.857	-	-	-	BBCH16-F1
A06p024660.1_BnaEXP	599.043	578.598	659.375	700.485	728.284	771.703	348.127	526.86	455.706	-	-	-	BBCH16-F1
A06p024880.1_BnaEXP	47.4851	62.583	24.3088	18.986	9.36097	16.1519	13.2717	12.4305	10.6654	-	-	-	BBCH16-F1
A06p025150.1_BnaEXP	36.527	63.7638	68.8749	69.9486	80.5044	85.2463	164.365	128.129	147.377	-	-	-	BBCH16-F1
A06p025350.1_BnaEXP	2.73952	0	0	14.989	12.1693	14.3573	16.3344	9.56189	16.483	-	-	-	BBCH16-F1
A06p025360.1_BnaEXP	0.913175	1.18081	0	22.9831	12.1693	29.6119	12.2508	18.1676	20.3613	-	-	-	BBCH16-F1
A06p025770.1_BnaEXP	64.8354	50.7749	52.669	45.9662	52.4214	60.121	22.4598	40.16	27.1484	-	-	-	BBCH16-F1
A06p026050.1_BnaEXP	1.82635	4.72325	4.05146	29.978	34.6356	29.6119	73.5048	52.5904	51.3881	-	-	-	BBCH16-F1
A06p026530.1_BnaEXP	43.8324	40.1476	62.7977	100.926	109.523	88.8356	115.362	127.173	104.715	-	-	-	BBCH16-F1
A06p026790.1_BnaEXP	77.6199	60.2214	46.5918	36.9728	53.3575	67.2997	568.641	273.47	328.69	-	-	-	BBCH16-F1
A06p026800.1_BnaEXP	26.4821	7.08487	2.02573	7.99412	7.48878	6.2813	129.654	87.9694	110.533	-	-	-	BBCH16-F1
A06p026810.1_BnaEXP	60.2695	31.8819	40.5146	50.9625	39.3161	43.9691	247.058	131.954	172.586	-	-	-	BBCH16-F1
A06p026910.1_BnaEXP	936.917	713.21	774.842	540.603	400.65	367.008	224.598	217.055	164.83	-	-	-	BBCH16-F1
A06p026960.1_BnaEXP	298.608	305.83	303.86	266.804	249.002	237.792	220.514	243.828	225.914	-	-	-	BBCH16-F1
A06p027270.1_BnaEXP	0	0	0	0	1.87219	0	10.209	3.82476	5.81752	-	-	-	BBCH16-F1
A06p027330.1_BnaEXP	145.195	166.494	141.801	89.9339	95.4819	105.885	70.4421	67.8894	62.0535	-	-	-	BBCH16-F1
A06p027650.1_BnaEXP	3.6527	1.18081	2.02573	47.9647	27.1468	34.0985	67.3794	27.7295	46.5401	-	-	-	BBCH16-F1
A06p027740.1_BnaEXP	855.645	794.686	801.177	429.684	342.612	330.217	2.0418	0.956189	0.969586	-	-	-	BBCH16-F1
A06p027830.1_BnaEXP	641.962	580.959	769.778	594.563	651.524	606.594	409.381	444.628	418.861	-	-	-	BBCH16-F1
A06p028040.1_BnaEXP	723.235	610.48	498.33	699.486	744.197	519.553	165.386	192.194	95.0195	-	-	-	BBCH16-F1
A06p028280.1_BnaEXP	157.066	129.889	148.891	122.91	108.587	146.265	78.6093	87.9694	71.7494	-	-	-	BBCH16-F1
A06p028940.1_BnaEXP	0	1.18081	6.07719	10.9919	11.2332	15.2546	49.0032	32.5104	25.2093	-	-	-	BBCH16-F1
A06p028980.1_BnaEXP	32.8743	55.4982	38.4889	9.99265	10.2971	14.3573	15.3135	2.86857	18.4221	-	-	-	BBCH16-F1
A06p029200.1_BnaEXP	39.2665	33.0627	6.07719	23.9824	14.0415	15.2546	113.32	51.6342	86.2932	-	-	-	BBCH16-F1
A06p029240.1_BnaEXP	10.0449	12.9889	22.283	55.9589	32.7634	39.4825	66.3585	45.8971	42.6618	-	-	-	BBCH16-F1
A06p029450.1_BnaEXP	10.9581	16.5314	11.1415	40.9699	38.38	41.2771	24.5016	41.1161	43.6314	-	-	-	BBCH16-F1
A06p029510.1_BnaEXP	141.542	80.2952	95.2094	63.953	56.1658	34.0985	0	0	0	-	-	-	BBCH16-F1
A06p029690.1_BnaEXP	20.0898	17.7122	22.283	6.99486	4.68049	4.48665	7.1463	4.78095	0	-	-	-	BBCH16-F1
A06p030050.1_BnaEXP	324.177	324.723	338.297	219.838	241.513	259.328	123.529	143.428	153.195	-	-	-	BBCH16-F1
A06p030590.1_BnaEXP	168.937	198.376	171.174	225.834	263.979	229.716	300.145	303.112	390.743	-	-	-	BBCH16-F1
A06p030620.1_BnaEXP	125.105	114.539	125.595	91.9324	100.162	101.398	83.7138	71.7142	82.4149	-	-	-	BBCH16-F1
A06p031030.1_BnaEXP	876.648	446.347	812.318	1212.11	987.582	1059.75	2136.74	1550.94	1493.16	-	-	-	BBCH16-F1
A06p031080.1_BnaEXP	47.4851	50.7749	62.7977	31.9765	23.4024	27.8172	11.2299	18.1676	24.2397	-	-	-	BBCH16-F1
A06p031300.1_BnaEXP	205.464	342.435	278.538	265.805	401.586	307.784	470.635	599.531	472.189	-	-	-	BBCH16-F1
A06p031510.1_BnaEXP	484.896	508.93	504.407	633.534	524.214	526.732	798.344	719.054	751.429	-	-	-	BBCH16-F1
A06p031700.1_BnaEXP	216.422	153.506	211.689	237.825	244.321	189.336	387.942	381.52	341.294	-	-	-	BBCH16-F1
A06p031790.1_BnaEXP	1170.69	965.904	1246.84	783.424	684.287	687.354	578.851	570.845	575.934	-	-	-	BBCH16-F1
A06p032210.1_BnaEXP	88.578	100.369	80.0164	66.9508	48.6771	72.6837	45.9405	46.8533	45.5706	-	-	-	BBCH16-F1
A06p032300.1_BnaEXP	146.108	113.358	121.544	157.884	151.648	149.854	233.786	230.442	228.822	-	-	-	BBCH16-F1
A06p032450.1_BnaEXP	9.13175	9.44649	11.1415	26.9802	19.658	25.1252	22.4598	26.7733	28.118	-	-	-	BBCH16-F1
A06p032470.1_BnaEXP	75.7935	49.5941	54.6947	36.9728	29.019	31.4065	6.1254	10.5181	8.72628	-	-	-	BBCH16-F1
A06p032500.1_BnaEXP	483.07	406.199	383.876	296.782	307.976	291.632	264.413	228.529	256.94	-	-	-	BBCH16-F1
A06p032610.1_BnaEXP	199.072	172.399	196.496	158.883	165.689	179.466	100.048	132.91	120.229	-	-	-	BBCH16-F1
A06p032670.1_BnaEXP	51.1378	74.3911	87.1064	37.9721	42.1244	43.9691	15.3135	15.299	27.1484	-	-	-	BBCH16-F1
A06p032720.1_BnaEXP	236.512	155.867	136.737	94.9302	105.779	74.4783	35.7315	41.1161	50.4185	-	-	-	BBCH16-F1
A06p032820.1_BnaEXP	33.7875	35.4243	49.6304	26.9802	22.4663	15.2546	7.1463	4.78095	14.5438	-	-	-	BBCH16-F1
A06p032910.1_BnaEXP	45.6587	68.4871	50.6433	53.9603	43.0605	30.5092	0	0	0	-	-	-	BBCH16-F1
A06p033040.1_BnaEXP	29.2216	18.893	20.2573	9.99265	9.36097	13.4599	12.2508	5.73714	4.84793	-	-	-	BBCH16-F1
A06p033070.1_BnaEXP	2717.61	2134.91	2314.4	2033.51	1752.37	1866.44	1542.58	1548.07	1629.88	-	-	-	BBCH16-F1
A06p033140.1_BnaEXP	2846.37	2648.56	2779.3	1651.79	1481.84	1395.35	309.333	304.068	295.724	-	-	-	BBCH16-F1
A06p033150.1_BnaEXP	3449.06	3215.35	3219.9	1984.54	1845.98	1748.89	458.384	478.095	455.706	-	-	-	BBCH16-F1
A06p033490.1_BnaEXP	39.2665	24.797	48.6176	15.9883	18.7219	15.2546	3.0627	4.78095	4.84793	-	-	-	BBCH16-F1
A06p033610.1_BnaEXP	93.1438	47.2325	30.386	43.9677	58.038	72.6837	3.0627	0	0.969586	-	-	-	BBCH16-F1
A06p033680.1_BnaEXP	198.159	229.077	222.83	457.664	391.289	401.106	507.387	545.028	536.181	-	-	-	BBCH16-F1
A06p033710.1_BnaEXP	1146.95	1036.75	1029.07	601.558	554.169	532.116	713.609	529.729	561.391	-	-	-	BBCH16-F1
A06p033830.1_BnaEXP	73.9672	76.7528	94.1965	172.873	172.242	148.059	126.592	218.011	160.951	-	-	-	BBCH16-F1
A06p033880.1_BnaEXP	470.285	436.9	445.661	460.661	505.493	484.558	335.876	379.607	351.96	-	-	-	BBCH16-F1
A06p033890.1_BnaEXP	110.494	108.635	118.505	94.9302	61.7824	84.3489	82.6929	62.1523	61.084	-	-	-	BBCH16-F1
A06p034000.1_BnaEXP	1341.45	1101.7	1171.88	1048.23	873.379	802.212	853.473	844.315	751.429	-	-	-	BBCH16-F1
A06p034160.1_BnaEXP	24.6557	20.0738	12.1544	4.99633	0.936097	0	0	0	0	-	-	-	BBCH16-F1
A06p034400.1_BnaEXP	65.7486	69.6679	85.0807	65.9515	58.9741	60.121	31.6479	39.2038	47.5097	-	-	-	BBCH16-F1
A06p034470.1_BnaEXP	65.7486	49.5941	69.8877	26.9802	31.8273	37.6878	0	0	0	-	-	-	BBCH16-F1
A06p034490.1_BnaEXP	36.527	53.1365	50.6433	23.9824	29.019	25.1252	25.5225	21.0362	19.3917	-	-	-	BBCH16-F1
A06p034510.1_BnaEXP	1282.1	1432.32	1714.78	1299.05	1374.19	1483.29	759.55	825.192	932.742	-	-	-	BBCH16-F1
A06p034900.1_BnaEXP	104.102	88.5609	122.557	59.9559	85.1848	64.6077	45.9405	47.8095	60.1144	-	-	-	BBCH16-F1
A06p034910.1_BnaEXP	174.416	173.579	160.033	91.9324	84.2488	75.3756	57.1704	82.2323	62.0535	-	-	-	BBCH16-F1
A06p035020.1_BnaEXP	113.234	92.1033	95.2094	51.9618	46.8049	54.7371	32.6688	24.8609	17.4526	-	-	-	BBCH16-F1
A06p035140.1_BnaEXP	747.89	652.989	728.25	503.63	426.86	439.691	325.667	241.916	210.4	-	-	-	BBCH16-F1
A06p035170.1_BnaEXP	0	0	0	37.9721	46.8049	31.4065	147.01	96.5751	123.138	-	-	-	BBCH16-F1
A06p035240.1_BnaEXP	88.578	112.177	104.325	60.9552	94.5458	96.0142	31.6479	53.5466	39.7531	-	-	-	BBCH16-F1
A06p035290.1_BnaEXP	115.973	80.2952	84.0678	73.9457	101.099	106.782	12.2508	68.8456	16.483	-	-	-	BBCH16-F1
A06p035310.1_BnaEXP	120.539	69.6679	107.364	58.9567	37.4439	47.5584	22.4598	16.2552	28.118	-	-	-	BBCH16-F1
A06p035350.1_BnaEXP	176.243	180.664	146.865	118.913	146.967	113.961	107.195	106.137	113.442	-	-	-	BBCH16-F1
A06p035650.1_BnaEXP	60.2695	57.8598	67.862	46.9655	41.1883	58.3264	24.5016	13.3866	25.2093	-	-	-	BBCH16-F1
A06p035800.1_BnaEXP	22.8294	8.26568	21.2702	7.99412	1.87219	4.48665	6.1254	2.86857	4.84793	-	-	-	BBCH16-F1
A06p036050.1_BnaEXP	14.6108	21.2546	27.3474	7.99412	12.1693	13.4599	0	0	0	-	-	-	BBCH16-F1
A06p036100.1_BnaEXP	294.042	312.915	352.477	407.7	498.94	499.812	540.056	527.817	635.079	-	-	-	BBCH16-F1
A06p036120.1_BnaEXP	0	0	0	32.9758	32.7634	26.9199	57.1704	72.6704	59.1448	-	-	-	BBCH16-F1
A06p036130.1_BnaEXP	381.707	407.38	355.516	241.822	267.724	271.891	335.876	258.171	321.903	-	-	-	BBCH16-F1
A06p036140.1_BnaEXP	404.536	412.103	287.654	321.764	343.548	304.195	216.431	189.326	159.012	-	-	-	BBCH16-F1
A06p036700.1_BnaEXP	71.2276	70.8487	53.6819	43.9677	44.9327	33.2012	10.209	15.299	22.3005	-	-	-	BBCH16-F1
A06p036730.1_BnaEXP	17.3503	30.7011	14.1801	0.999266	5.61658	7.17863	3.0627	4.78095	3.87835	-	-	-	BBCH16-F1
A06p036780.1_BnaEXP	0	0	0	34.9743	30.8912	29.6119	66.3585	66.9333	73.6886	-	-	-	BBCH16-F1
A06p036920.1_BnaEXP	599.956	360.147	349.439	428.685	208.75	286.248	4.0836	1.91238	0	-	-	-	BBCH16-F1
A06p037100.1_BnaEXP	236.512	237.343	298.795	291.786	294.871	265.609	152.114	183.588	182.282	-	-	-	BBCH16-F1
A06p037580.1_BnaEXP	41.0929	76.7528	55.7076	29.978	70.2073	45.7638	129.654	147.253	109.563	-	-	-	BBCH16-F1
A06p037860.1_BnaEXP	107.755	93.2841	67.862	106.921	89.8653	113.064	161.302	142.472	132.833	-	-	-	BBCH16-F1
A06p037870.1_BnaEXP	90.4043	75.5719	110.402	67.9501	78.6322	93.3222	169.47	155.859	256.94	-	-	-	BBCH16-F1
A06p038360.1_BnaEXP	0	3.54243	0	170.874	165.689	151.649	325.667	274.426	239.488	-	-	-	BBCH16-F1
A06p038380.1_BnaEXP	88.578	109.816	123.57	30.9772	43.9966	45.7638	24.5016	17.2114	17.4526	-	-	-	BBCH16-F1
A06p038430.1_BnaEXP	4100.15	4354.83	3786.09	2490.17	2748.38	2622.89	3066.78	3162.12	3321.8	-	-	-	BBCH16-F1
A06p038570.1_BnaEXP	3.6527	1.18081	2.02573	0.999266	5.61658	2.69199	11.2299	12.4305	11.635	-	-	-	BBCH16-F1
A06p038640.1_BnaEXP	123.279	106.273	159.02	71.9471	65.5268	60.121	60.2331	35.379	35.8747	-	-	-	BBCH16-F1
A06p038670.1_BnaEXP	725.974	644.723	723.186	748.45	775.088	705.301	1057.65	1020.25	1029.7	-	-	-	BBCH16-F1
A06p039420.1_BnaEXP	0	2.36162	0	23.9824	30.8912	24.2279	64.3167	72.6704	72.719	-	-	-	BBCH16-F1
A06p039780.1_BnaEXP	1114.07	893.874	876.129	660.514	644.035	628.13	945.354	1004	946.316	-	-	-	BBCH16-F1
A07p000420.1_BnaEXP	578.04	527.823	507.446	813.402	705.817	705.301	1008.65	874.913	977.343	-	-	-	BBCH16-F1
A07p000460.1_BnaEXP	0.913175	2.36162	5.06433	2.9978	13.1054	6.2813	19.3971	23.9047	22.3005	-	-	-	BBCH16-F1
A07p000560.1_BnaEXP	94.9702	90.9225	102.299	63.953	45.8688	62.813	70.4421	46.8533	49.4489	-	-	-	BBCH16-F1
A07p000880.1_BnaEXP	753.369	642.361	781.932	501.631	443.71	414.566	262.371	328.929	272.454	-	-	-	BBCH16-F1
A07p001210.1_BnaEXP	23.7426	37.786	30.386	12.9904	8.42488	13.4599	0	0	1.93917	-	-	-	BBCH16-F1
A07p001640.1_BnaEXP	77.6199	95.6457	68.8749	77.9427	77.6961	81.6569	163.344	128.129	102.776	-	-	-	BBCH16-F1
A07p001710.1_BnaEXP	1107.68	1080.44	1064.52	789.42	939.842	942.196	544.14	542.159	636.049	-	-	-	BBCH16-F1
A07p001820.1_BnaEXP	52.051	50.7749	53.6819	67.9501	69.2712	74.4783	29.6061	42.0723	44.601	-	-	-	BBCH16-F1
A07p001880.1_BnaEXP	27.3952	35.4243	26.3345	12.9904	14.9776	17.0493	1.0209	1.91238	4.84793	-	-	-	BBCH16-F1
A07p002530.1_BnaEXP	7.3054	3.54243	6.07719	4.99633	4.68049	5.38397	0	0	0	-	-	-	BBCH16-F1
A07p002620.1_BnaEXP	21.003	9.44649	13.1672	4.99633	7.48878	3.58932	0	0	0	-	-	-	BBCH16-F1
A07p002910.1_BnaEXP	20.0898	9.44649	11.1415	30.9772	27.1468	23.3306	27.5643	34.4228	34.9051	-	-	-	BBCH16-F1
A07p003460.1_BnaEXP	143.368	133.432	95.2094	39.9706	37.4439	36.7905	8.1672	11.4743	12.6046	-	-	-	BBCH16-F1
A07p003620.1_BnaEXP	4.56587	11.8081	7.09006	16.9875	24.3385	30.5092	20.418	25.8171	28.118	-	-	-	BBCH16-F1
A07p003690.1_BnaEXP	94.057	93.2841	73.9392	40.9699	54.2936	43.9691	16.3344	27.7295	35.8747	-	-	-	BBCH16-F1
A07p003930.1_BnaEXP	3.6527	4.72325	2.02573	9.99265	18.7219	12.5626	14.2926	14.3428	9.69586	-	-	-	BBCH16-F1
A07p003960.1_BnaEXP	22.8294	16.5314	22.283	28.9787	18.7219	20.6386	0	0	1.93917	-	-	-	BBCH16-F1
A07p004080.1_BnaEXP	42.006	35.4243	38.4889	19.9853	21.5302	32.3038	15.3135	14.3428	21.3309	-	-	-	BBCH16-F1
A07p004100.1_BnaEXP	2.73952	7.08487	4.05146	16.9875	15.9137	17.0493	18.3762	23.9047	17.4526	-	-	-	BBCH16-F1
A07p004170.1_BnaEXP	24.6557	24.797	34.4374	38.9714	59.9102	55.6344	59.2122	67.8894	75.6277	-	-	-	BBCH16-F1
A07p004510.1_BnaEXP	293.129	310.553	320.065	312.77	300.487	340.088	478.802	408.293	377.169	-	-	-	BBCH16-F1
A07p004650.1_BnaEXP	0	0	1.01287	23.9824	18.7219	16.1519	32.6688	51.6342	42.6618	-	-	-	BBCH16-F1
A07p004780.1_BnaEXP	0	1.18081	0	0	1.87219	7.17863	22.4598	8.60571	19.3917	-	-	-	BBCH16-F1
A07p004790.1_BnaEXP	276.692	321.181	225.869	310.772	274.276	262.917	506.367	391.082	435.344	-	-	-	BBCH16-F1
A07p004990.1_BnaEXP	11.8713	10.6273	18.2316	5.99559	7.48878	0.897329	29.6061	32.5104	22.3005	-	-	-	BBCH16-F1
A07p005030.1_BnaEXP	483.07	438.081	502.381	350.742	345.42	347.266	423.674	379.607	418.861	-	-	-	BBCH16-F1
A07p005040.1_BnaEXP	133.323	157.048	136.737	107.921	104.843	84.3489	63.2958	62.1523	35.8747	-	-	-	BBCH16-F1
A07p005330.1_BnaEXP	0	0	0	1.99853	0.936097	0.897329	17.3553	10.5181	8.72628	-	-	-	BBCH16-F1
A07p005370.1_BnaEXP	0	0	0	16.9875	11.2332	20.6386	25.5225	31.5542	39.7531	-	-	-	BBCH16-F1
A07p005620.1_BnaEXP	502.246	566.79	517.574	559.589	730.156	655.947	1087.26	883.519	926.925	-	-	-	BBCH16-F1
A07p006210.1_BnaEXP	96.7965	85.0184	81.0293	60.9552	50.5493	54.7371	60.2331	45.8971	58.1752	-	-	-	BBCH16-F1
A07p006430.1_BnaEXP	898.564	890.332	989.57	800.412	736.708	702.609	519.638	661.683	563.33	-	-	-	BBCH16-F1
A07p006510.1_BnaEXP	29.2216	27.1587	42.5403	20.9846	21.5302	27.8172	7.1463	10.5181	10.6654	-	-	-	BBCH16-F1
A07p006540.1_BnaEXP	127.844	102.731	121.544	42.9684	36.5078	43.9691	17.3553	8.60571	17.4526	-	-	-	BBCH16-F1
A07p006640.1_BnaEXP	16.4371	30.7011	28.3602	9.99265	13.1054	9.87062	1.0209	3.82476	0	-	-	-	BBCH16-F1
A07p007140.1_BnaEXP	1707.64	1331.96	1497.02	1174.14	1066.21	935.017	935.145	754.433	571.086	-	-	-	BBCH16-F1
A07p007230.1_BnaEXP	214.596	240.886	244.101	119.912	133.862	141.778	82.6929	48.7657	65.9319	-	-	-	BBCH16-F1
A07p007600.1_BnaEXP	1.82635	0	8.10293	62.9537	35.5717	44.8665	115.362	65.0209	127.985	-	-	-	BBCH16-F1
A07p007900.1_BnaEXP	75.7935	110.996	56.7205	133.902	146.967	162.417	145.989	174.983	137.681	-	-	-	BBCH16-F1
A07p007930.1_BnaEXP	31.0479	28.3395	51.6561	72.9464	73.9517	67.2997	108.215	80.3199	92.1107	-	-	-	BBCH16-F1
A07p007950.1_BnaEXP	60.2695	41.3284	48.6176	83.9383	74.8878	83.4516	110.257	120.48	87.2628	-	-	-	BBCH16-F1
A07p008150.1_BnaEXP	0.913175	0	0	46.9655	16.8498	34.9958	64.3167	42.0723	65.9319	-	-	-	BBCH16-F1
A07p008320.1_BnaEXP	1125.94	909.225	1041.23	627.539	505.493	654.153	268.497	317.455	312.207	-	-	-	BBCH16-F1
A07p008520.1_BnaEXP	39.2665	31.8819	41.5275	15.9883	27.1468	31.4065	0	3.82476	6.78711	-	-	-	BBCH16-F1
A07p008710.1_BnaEXP	16.4371	10.6273	5.06433	28.9787	27.1468	26.9199	37.7733	45.8971	56.236	-	-	-	BBCH16-F1
A07p009110.1_BnaEXP	31.0479	43.69	36.4632	18.986	12.1693	15.2546	0	1.91238	4.84793	-	-	-	BBCH16-F1
A07p009120.1_BnaEXP	5.47905	0	3.0386	8.99339	5.61658	7.17863	29.6061	17.2114	20.3613	-	-	-	BBCH16-F1
A07p009240.1_BnaEXP	46.5719	55.4982	52.669	38.9714	31.8273	36.7905	36.7524	20.08	27.1484	-	-	-	BBCH16-F1
A07p009270.1_BnaEXP	147.021	132.251	111.415	56.9581	81.4405	87.9382	62.2749	42.0723	45.5706	-	-	-	BBCH16-F1
A07p009330.1_BnaEXP	11.8713	9.44649	5.06433	20.9846	14.0415	18.8439	31.6479	37.2914	28.118	-	-	-	BBCH16-F1
A07p009340.1_BnaEXP	210.943	231.439	140.788	46.9655	21.5302	26.0225	45.9405	25.8171	108.594	-	-	-	BBCH16-F1
A07p009350.1_BnaEXP	88.578	73.2103	65.8363	52.9611	41.1883	42.1745	50.0241	35.379	33.9355	-	-	-	BBCH16-F1
A07p009450.1_BnaEXP	13.6976	5.90406	5.06433	0.999266	0	0.897329	0	0	0	-	-	-	BBCH16-F1
A07p009460.1_BnaEXP	41.0929	31.8819	26.3345	0	0	0	0	0	0	-	-	-	BBCH16-F1
A07p009490.1_BnaEXP	1.82635	1.18081	6.07719	11.9912	22.4663	17.0493	11.2299	20.08	11.635	-	-	-	BBCH16-F1
A07p009560.1_BnaEXP	6.39222	4.72325	6.07719	7.99412	10.2971	9.87062	13.2717	21.9924	14.5438	-	-	-	BBCH16-F1
A07p009590.1_BnaEXP	210.943	227.897	262.332	717.473	843.424	826.44	1032.13	1254.52	1394.27	-	-	-	BBCH16-F1
A07p009630.1_BnaEXP	59.3564	56.679	56.7205	46.9655	58.9741	54.7371	35.7315	33.4666	37.8139	-	-	-	BBCH16-F1
A07p009690.1_BnaEXP	2.73952	9.44649	7.09006	34.9743	23.4024	17.9466	34.7106	18.1676	25.2093	-	-	-	BBCH16-F1
A07p009710.1_BnaEXP	4.56587	2.36162	5.06433	142.895	93.6097	156.135	370.587	288.769	398.5	-	-	-	BBCH16-F1
A07p009870.1_BnaEXP	111.407	183.026	186.367	84.9376	153.52	110.371	27.5643	34.4228	44.601	-	-	-	BBCH16-F1
A07p009900.1_BnaEXP	190.853	135.793	190.419	101.925	77.6961	87.9382	12.2508	15.299	16.483	-	-	-	BBCH16-F1
A07p009970.1_BnaEXP	0.913175	1.18081	1.01287	9.99265	10.2971	10.768	13.2717	19.1238	12.6046	-	-	-	BBCH16-F1
A07p010420.1_BnaEXP	4223.43	3571.95	3480.21	1577.84	1646.6	1068.72	1565.04	1242.09	968.617	-	-	-	BBCH16-F1
A07p010450.2_BnaEXP	0.913175	0	0	8.99339	14.0415	8.07596	23.4807	34.4228	28.118	-	-	-	BBCH16-F1
A07p010570.1_BnaEXP	148.847	285.756	219.792	282.792	280.829	249.458	372.629	402.556	470.249	-	-	-	BBCH16-F1
A07p010700.1_BnaEXP	1.82635	3.54243	0	6.99486	1.87219	4.48665	15.3135	8.60571	16.483	-	-	-	BBCH16-F1
A07p010820.1_BnaEXP	136.976	186.568	179.277	54.9596	36.5078	34.9958	86.7765	38.2476	98.8978	-	-	-	BBCH16-F1
A07p011250.1_BnaEXP	0	0	0	7.99412	14.0415	12.5626	14.2926	10.5181	10.6654	-	-	-	BBCH16-F1
A07p011470.1_BnaEXP	7.3054	4.72325	14.1801	7.99412	9.36097	7.17863	32.6688	21.9924	37.8139	-	-	-	BBCH16-F1
A07p012140.1_BnaEXP	0	0	0	12.9904	8.42488	7.17863	38.7942	29.6419	15.5134	-	-	-	BBCH16-F1
A07p012360.1_BnaEXP	1638.24	1405.17	1521.32	1109.18	1182.29	1073.21	1171.99	1067.11	990.917	-	-	-	BBCH16-F1
A07p012570.1_BnaEXP	63.0091	42.5092	79.0035	42.9684	40.2522	49.3531	4.0836	1.91238	4.84793	-	-	-	BBCH16-F1
A07p012650.1_BnaEXP	0	0	0	12.9904	5.61658	14.3573	12.2508	19.1238	10.6654	-	-	-	BBCH16-F1
A07p012800.1_BnaEXP	80.3594	56.679	69.8877	21.9838	15.9137	30.5092	17.3553	13.3866	11.635	-	-	-	BBCH16-F1
A07p012810.1_BnaEXP	287.65	334.17	266.384	96.9287	83.3127	65.505	67.3794	82.2323	196.826	-	-	-	BBCH16-F1
A07p013050.1_BnaEXP	859.298	841.919	888.283	723.468	641.227	715.171	467.572	499.131	442.131	-	-	-	BBCH16-F1
A07p013180.1_BnaEXP	9.13175	7.08487	13.1672	24.9816	20.5941	19.7412	24.5016	21.0362	26.1788	-	-	-	BBCH16-F1
A07p013320.1_BnaEXP	357.051	376.679	289.68	322.763	451.199	355.342	47.9823	260.084	109.563	-	-	-	BBCH16-F1
A07p013420.1_BnaEXP	9.13175	7.08487	6.07719	14.989	14.0415	19.7412	21.4389	20.08	20.3613	-	-	-	BBCH16-F1
A07p013500.1_BnaEXP	0	0	0	0.999266	4.68049	0	5.1045	6.69333	8.72628	-	-	-	BBCH16-F1
A07p013510.1_BnaEXP	52.051	49.5941	72.9263	93.931	84.2488	109.474	160.281	153.946	157.073	-	-	-	BBCH16-F1
A07p013630.1_BnaEXP	187.201	153.506	137.75	97.928	99.2263	133.702	92.9019	89.8818	82.4149	-	-	-	BBCH16-F1
A07p013890.1_BnaEXP	202.725	175.941	203.586	155.885	154.456	143.573	123.529	118.567	120.229	-	-	-	BBCH16-F1
A07p014000.1_BnaEXP	2494.79	2671	2553.43	1916.59	2080.94	2049.5	1432.32	1568.15	1560.07	-	-	-	BBCH16-F1
A07p014080.1_BnaEXP	23.7426	51.9557	31.3988	57.9574	48.6771	53.8397	95.9646	85.1009	80.4757	-	-	-	BBCH16-F1
A07p014160.1_BnaEXP	197.246	164.133	161.046	209.846	232.152	236.895	400.193	260.084	356.808	-	-	-	BBCH16-F1
A07p014330.1_BnaEXP	53.8773	53.1365	64.8234	95.9295	105.779	96.0142	124.55	115.699	142.529	-	-	-	BBCH16-F1
A07p014350.1_BnaEXP	94.057	92.1033	104.325	73.9457	91.7375	98.7062	30.627	39.2038	46.5401	-	-	-	BBCH16-F1
A07p014380.1_BnaEXP	40.1797	35.4243	45.5789	55.9589	36.5078	46.6611	83.7138	79.3637	90.1715	-	-	-	BBCH16-F1
A07p015050.1_BnaEXP	190.853	216.089	227.895	172.873	165.689	139.983	130.675	130.998	127.016	-	-	-	BBCH16-F1
A07p015060.1_BnaEXP	133.323	153.506	138.763	105.922	137.606	142.675	78.6093	68.8456	81.4453	-	-	-	BBCH16-F1
A07p015150.1_BnaEXP	0	2.36162	0	335.753	273.34	314.962	314.437	332.754	422.74	-	-	-	BBCH16-F1
A07p015230.1_BnaEXP	12.7844	8.26568	13.1672	29.978	31.8273	28.7145	34.7106	55.459	46.5401	-	-	-	BBCH16-F1
A07p015450.1_BnaEXP	111.407	108.635	120.531	110.918	91.7375	98.7062	68.4003	65.9771	76.5973	-	-	-	BBCH16-F1
A07p015520.1_BnaEXP	114.147	95.6457	80.0164	59.9559	56.1658	27.8172	13.2717	12.4305	18.4221	-	-	-	BBCH16-F1
A07p015930.1_BnaEXP	428.279	351.882	403.12	288.788	298.615	288.94	217.452	179.764	194.887	-	-	-	BBCH16-F1
A07p015970.1_BnaEXP	89.4911	62.583	89.1322	29.978	57.1019	49.3531	1.0209	1.91238	2.90876	-	-	-	BBCH16-F1
A07p015990.1_BnaEXP	225.554	161.771	146.865	85.9368	97.3541	65.505	0	0	0	-	-	-	BBCH16-F1
A07p016030.1_BnaEXP	62.0959	43.69	75.9649	22.9831	36.5078	20.6386	0	1.91238	0.969586	-	-	-	BBCH16-F1
A07p016170.1_BnaEXP	152.5	151.144	146.865	114.915	104.843	122.934	94.9437	90.838	99.8674	-	-	-	BBCH16-F1
A07p016180.1_BnaEXP	8.21857	1.18081	0	31.9765	29.9551	32.3038	39.8151	51.6342	39.7531	-	-	-	BBCH16-F1
A07p016230.1_BnaEXP	27.3952	15.3506	27.3474	4.99633	3.74439	7.17863	0	1.91238	0	-	-	-	BBCH16-F1
A07p016280.1_BnaEXP	849.253	811.218	791.048	694.49	632.802	582.367	564.558	622.479	629.262	-	-	-	BBCH16-F1
A07p016490.1_BnaEXP	673.923	605.756	673.556	502.631	459.624	453.151	467.572	438.891	414.983	-	-	-	BBCH16-F1
A07p016520.1_BnaEXP	390.839	538.45	474.021	258.81	346.356	317.654	241.953	289.725	256.94	-	-	-	BBCH16-F1
A07p016670.1_BnaEXP	398.144	588.044	576.321	518.619	566.339	503.402	266.455	353.79	382.017	-	-	-	BBCH16-F1
A07p016800.1_BnaEXP	104.102	113.358	93.1836	94.9302	96.418	69.9917	49.0032	44.9409	38.7835	-	-	-	BBCH16-F1
A07p016850.1_BnaEXP	0	1.18081	0	4.99633	9.36097	3.58932	5.1045	6.69333	7.75669	-	-	-	BBCH16-F1
A07p016900.1_BnaEXP	114.147	136.974	187.38	257.81	364.142	379.57	628.875	569.889	603.083	-	-	-	BBCH16-F1
A07p017120.1_BnaEXP	39.2665	88.5609	47.6047	136.899	193.772	213.564	170.49	230.442	260.819	-	-	-	BBCH16-F1
A07p017140.1_BnaEXP	1274.79	1252.84	1701.61	952.3	932.353	1004.11	652.355	538.335	807.665	-	-	-	BBCH16-F1
A07p017230.1_BnaEXP	886.693	797.048	905.502	1014.25	886.484	927.838	1199.56	1107.27	1123.75	-	-	-	BBCH16-F1
A07p017290.1_BnaEXP	8.21857	9.44649	1.01287	6.99486	14.9776	18.8439	25.5225	25.8171	33.9355	-	-	-	BBCH16-F1
A07p017300.1_BnaEXP	7.3054	8.26568	16.2059	28.9787	35.5717	34.9958	69.4212	55.459	63.0231	-	-	-	BBCH16-F1
A07p017340.1_BnaEXP	551.558	682.509	608.732	455.665	491.451	450.459	357.315	480.007	455.706	-	-	-	BBCH16-F1
A07p017570.1_BnaEXP	166.198	146.421	133.698	104.923	74.8878	117.55	11.2299	21.0362	21.3309	-	-	-	BBCH16-F1
A07p017620.1_BnaEXP	305	498.303	354.503	177.869	155.392	186.644	154.156	70.758	245.305	-	-	-	BBCH16-F1
A07p017700.1_BnaEXP	105.015	133.432	129.647	56.9581	75.8239	83.4516	2.0418	7.64952	4.84793	-	-	-	BBCH16-F1
A07p017720.1_BnaEXP	48.3983	46.0517	36.4632	45.9662	40.2522	52.0451	25.5225	23.9047	23.2701	-	-	-	BBCH16-F1
A07p017760.1_BnaEXP	9.13175	3.54243	9.11579	2.9978	0.936097	0.897329	0	0	0	-	-	-	BBCH16-F1
[truncated: 69,219 more rows]

[truncated: 31 more sheets: Table S10, Table S11, Table S12, Table S13, Table S14, Table S15, Table S16, Table S17, Table S18, Table S19, Table S20, Table S21, Table S22, Table S23, Table S24, Table S25, Table S26, Table S27, Table S28, Table S29 …]
